# Supplementary material for: 8-Methyl-2-oxo-4-(thio­phen-2-yl)-1,2,5,6,7,8-hexa­hydro­quinoline-3-carbonitrile
Source: Acta Crystallogr Sect E Struct Rep Online. 2012 Jun 30;68(Pt 7):o2291–2. doi: 10.1107/S160053681202836X (PMC3394069; doi:10.1107/S160053681202836X)
Supplement: Supplementary file 1 [file e-68-o2291-sup1.cif]

##############################################################################
#                                                                            #
# This CIF contains the data in a paper accepted for publication in          #
# Acta Crystallographica Section E. It conforms to the requirements of       #
# Notes for Authors for Acta Crystallographica Section E, and has been       #
# peer reviewed under the auspices of the IUCr Commission on Journals.       #
#                                                                            #
# Full details of the Crystallographic Information File format               #
# are given in the paper "The Crystallographic Information File (CIF):       #
# a New Standard Archive File for Crystallography" by S. R. Hall, F. H.      #
# Allen and I. D. Brown [Acta Cryst. (1991), A47, 655-685].                  #
#                                                                            #
# The current version of the core CIF dictionary is obtainable from          #
# ftp://ftp.iucr.org/pub/cif_core.dic.                                       #
#                                                                            #
# Software is freely available for graphical display of the structure(s)     #
# in this CIF. For information consult the CIF software page                 #
# http://www.iucr.org/resources/cif/software.                                #
#                                                                            #
# This file may be used for bona fide research purposes within the           #
# scientific community so long as proper attribution is given to the journal # 
# article from which it was obtained.                                        #
#                                                                            #
##############################################################################
data_global
_audit_creation_method     SHELXL-97
_journal_date_recd_electronic     2012-06-20
_journal_date_accepted     2012-06-22
_journal_name_full     'Acta Crystallographica, Section E'
_journal_year     2012
_journal_volume     68
_journal_issue      7
_journal_page_first     o2291
_journal_page_last     o2292
_journal_paper_category     QO
_journal_paper_doi     10.1107/S160053681202836X
_journal_coeditor_code     XU5572
_publ_contact_author_name     ' Edward RT Tiekink '
_publ_contact_author_address
;
Department of Chemistry, University of Malaya,
50603 Kuala Lumpur, Malaysia
;
_publ_contact_author_email
;
edward.tiekink@gmail.com
;
_publ_contact_author_fax     ' +60 3 7967 4193 '
_publ_contact_author_phone     ' +60 3 7967 6775 '
_publ_section_title
;
8-Methyl-2-oxo-4-(thiophen-2-yl)-1,2,5,6,7,8-hexahydroquinoline-3-carbonitrile
;
loop_
    _publ_author_name
    _publ_author_footnote
    _publ_author_address
    'Abdullah M. Asiri'
;
Additional correspondence author, e-mail: aasiri2@kau.edu.sa.
;
;
Chemistry Department, Faculty of Science, King Abdulaziz University,
PO Box 80203, Jeddah, Saudi Arabia
Center of Excellence for Advanced Materials Research (CEAMR),
King Abdulaziz University, PO Box 80203, Jeddah 21589, Saudi Arabia
;
    'Hassan M. Faidallah' .
;
Chemistry Department, Faculty of Science, King Abdulaziz University,
PO Box 80203, Jeddah, Saudi Arabia
;
    'Alaa Anwar Ahmad Saqer' .
;
Chemistry Department, Faculty of Science, King Abdulaziz University,
PO Box 80203, Jeddah, Saudi Arabia
Center of Excellence for Advanced Materials Research (CEAMR),
King Abdulaziz University, PO Box 80203, Jeddah 21589, Saudi Arabia
;
    'Ng, Seik Weng' .
;
Department of Chemistry, University of Malaya,
50603 Kuala Lumpur, Malaysia
;
    'Tiekink, Edward R. T.' .
;
Department of Chemistry, University of Malaya,
50603 Kuala Lumpur, Malaysia
;
data_I
_audit_creation_method     SHELXL-97
_chemical_name_systematic
;
8-Methyl-2-oxo-4-(thiophen-2-yl)-1,2,5,6,7,8-hexahydroquinoline-3-carbonitrile
;
_chemical_name_common     ?
_chemical_formula_moiety     'C15 H14 N2 O S'
_chemical_formula_sum     'C15 H14 N2 O S'
_chemical_formula_iupac     'C15 H14 N2 O S'
_chemical_formula_weight     270.34
_chemical_melting_point     ?
_symmetry_cell_setting     triclinic
_symmetry_space_group_name_H-M     'P -1'
_symmetry_space_group_name_Hall     '-P 1'
loop_
    _symmetry_equiv_pos_as_xyz
    'x, y, z'
    '-x, -y, -z'
_cell_length_a     7.6443(3)
_cell_length_b     9.6909(5)
_cell_length_c     9.9852(5)
_cell_angle_alpha     67.003(5)
_cell_angle_beta     80.869(4)
_cell_angle_gamma     76.108(4)
_cell_volume     659.26(5)
_cell_formula_units_Z     2
_cell_measurement_reflns_used     3729
_cell_measurement_theta_min     2.3235
_cell_measurement_theta_max     27.5015
_cell_measurement_temperature     100(2)
_exptl_crystal_description     plate
_exptl_crystal_colour     yellow
_exptl_crystal_size_max     0.30
_exptl_crystal_size_mid     0.20
_exptl_crystal_size_min     0.05
_exptl_crystal_density_diffrn     1.362
_exptl_crystal_density_meas     ?
_exptl_crystal_density_method     'not measured'
_exptl_crystal_F_000     284
_exptl_absorpt_coefficient_mu     0.238
_exptl_absorpt_correction_type     multi-scan
_exptl_absorpt_process_details     '(CrysAlis PRO; Agilent, 2012)'
_exptl_absorpt_correction_T_min     0.79778
_exptl_absorpt_correction_T_max     1.00000
_diffrn_ambient_temperature     100(2)
_diffrn_radiation_type     MoK\a
_diffrn_radiation_wavelength     0.71073
_diffrn_radiation_source     'SuperNova (Mo) X-ray Source'
_diffrn_radiation_monochromator     Mirror
_diffrn_measurement_device_type
                  'Agilent SuperNova Dual diffractometer with an Atlas detector'
_diffrn_measurement_method     '\w scan'
_diffrn_detector_area_resol_mean     10.4041
_diffrn_reflns_number     9707
_diffrn_reflns_av_R_equivalents     0.0306
_diffrn_reflns_av_sigmaI/netI     0.0333
_diffrn_reflns_theta_min     2.33
_diffrn_reflns_theta_max     27.56
_diffrn_reflns_theta_full     27.56
_diffrn_measured_fraction_theta_max     1.000
_diffrn_measured_fraction_theta_full     1.000
_diffrn_reflns_limit_h_min     -9
_diffrn_reflns_limit_h_max     9
_diffrn_reflns_limit_k_min     -12
_diffrn_reflns_limit_k_max     12
_diffrn_reflns_limit_l_min     -12
_diffrn_reflns_limit_l_max     12
_diffrn_standards_number     0
_diffrn_standards_interval_count     0
_diffrn_standards_interval_time     0
_diffrn_standards_decay_%     0
_refine_special_details
;
Refinement of <i>F</i>^2^ against ALL reflections. The weighted <i>R</i>-factor
<i>wR</i> and goodness of fit <i>S</i> are based on <i>F</i>^2^, conventional
<i>R</i>-factors <i>R</i> are based on <i>F</i>, with <i>F</i> set to zero for
negative <i>F</i>^2^. The threshold expression of <i>F</i>^2^ >
\s(<i>F</i>^2^) is used only for calculating <i>R</i>-factors(gt) <i>etc</i>.
and is not relevant to the choice of reflections for refinement.
<i>R</i>-factors based on <i>F</i>^2^ are statistically about twice as large
as those based on <i>F</i>, and <i>R</i>- factors based on ALL data will be
even larger.
;
_reflns_number_total     3041
_reflns_number_gt     2356
_reflns_threshold_expression     I>2\s(I)
_refine_ls_structure_factor_coef     Fsqd
_refine_ls_matrix_type     full
_refine_ls_R_factor_all     0.1089
_refine_ls_R_factor_gt     0.0881
_refine_ls_wR_factor_gt     0.2130
_refine_ls_wR_factor_ref     0.2300
_refine_ls_goodness_of_fit_ref     1.072
_refine_ls_restrained_S_all     1.391
_refine_ls_number_reflns     3041
_refine_ls_number_parameters     185
_refine_ls_number_restraints     33
_refine_ls_hydrogen_treatment     constr
_refine_ls_weighting_scheme     calc
_refine_ls_weighting_details
         'calc w=1/[\s^2^(Fo^2^)+(0.0899P)^2^+1.5187P] where P=(Fo^2^+2Fc^2^)/3'
_atom_sites_solution_hydrogens     geom
_atom_sites_solution_primary     direct
_atom_sites_solution_secondary     difmap
_refine_ls_shift/su_max     0.001
_refine_ls_shift/su_mean     0.000
_refine_diff_density_max     1.021
_refine_diff_density_min     -0.776
_refine_ls_extinction_method     none
_refine_ls_extinction_coef     ?
loop_
    _atom_type_symbol
    _atom_type_description
    _atom_type_scat_dispersion_real
    _atom_type_scat_dispersion_imag
    _atom_type_scat_source
    'C' 'C' 0.0033 0.0016
                         'International Tables Vol C Tables 4.2.6.8 and 6.1.1.4'
    'H' 'H' 0.0000 0.0000
                         'International Tables Vol C Tables 4.2.6.8 and 6.1.1.4'
    'N' 'N' 0.0061 0.0033
                         'International Tables Vol C Tables 4.2.6.8 and 6.1.1.4'
    'O' 'O' 0.0106 0.0060
                         'International Tables Vol C Tables 4.2.6.8 and 6.1.1.4'
    'S' 'S' 0.1246 0.1234
                         'International Tables Vol C Tables 4.2.6.8 and 6.1.1.4'
_computing_data_collection     'CrysAlis PRO (Agilent, 2012)'
_computing_cell_refinement     'CrysAlis PRO (Agilent, 2012)'
_computing_data_reduction     'CrysAlis PRO (Agilent, 2012)'
_computing_structure_solution     'SHELXS97 (Sheldrick, 2008)'
_computing_structure_refinement     'SHELXL97 (Sheldrick, 2008)'
_computing_molecular_graphics
                      'ORTEP-3 (Farrugia, 1997) and DIAMOND (Brandenburg, 2006)'
_computing_publication_material     'publCIF (Westrip, 2010)'
loop_
    _atom_site_type_symbol
    _atom_site_label
    _atom_site_fract_x
    _atom_site_fract_y
    _atom_site_fract_z
    _atom_site_U_iso_or_equiv
    _atom_site_adp_type
    _atom_site_calc_flag
    _atom_site_refinement_flags
    _atom_site_occupancy
    _atom_site_symmetry_multiplicity
    _atom_site_disorder_assembly
    _atom_site_disorder_group
    O O1 0.8432(4) 0.6552(5) 0.4105(4) 0.0607(13) Uani d . 1 1 . .
    N N1 0.7871(4) 0.4615(4) 0.6240(4) 0.0359(9) Uani d . 1 1 . .
    H H1n 0.8984 0.4118 0.6160 0.043 Uiso calc R 1 1 . .
    N N2 0.4540(5) 0.9325(4) 0.3270(4) 0.0359(9) Uani d . 1 1 . .
    C C1 0.9207(6) 0.2563(6) 0.9181(5) 0.0405(11) Uani d . 1 1 . .
    H H1A 1.0051 0.3102 0.8423 0.061 Uiso calc R 1 1 . .
    H H1B 0.9847 0.1546 0.9765 0.061 Uiso calc R 1 1 . .
    H H1C 0.8702 0.3144 0.9813 0.061 Uiso calc R 1 1 . .
    C C2 0.7691(5) 0.2402(5) 0.8473(4) 0.0303(9) Uani d . 1 1 . .
    H H2 0.8246 0.1755 0.7884 0.036 Uiso calc R 1 1 . .
    C C3 0.6307(6) 0.1585(5) 0.9600(5) 0.0337(10) Uani d . 1 1 . .
    H H3A 0.5668 0.1120 0.9147 0.040 Uiso calc R 1 1 . .
    H H3B 0.6941 0.0752 1.0422 0.040 Uiso calc R 1 1 . .
    C C4 0.4947(6) 0.2674(5) 1.0173(5) 0.0361(10) Uani d . 1 1 . .
    H H4A 0.5584 0.3154 1.0611 0.043 Uiso calc R 1 1 . .
    H H4B 0.4121 0.2101 1.0945 0.043 Uiso calc R 1 1 . .
    C C5 0.3854(5) 0.3914(5) 0.8953(4) 0.0300(9) Uani d . 1 1 . .
    H H5A 0.3015 0.3458 0.8667 0.036 Uiso calc R 1 1 . .
    H H5B 0.3120 0.4703 0.9318 0.036 Uiso calc R 1 1 . .
    C C6 0.5042(5) 0.4659(4) 0.7629(4) 0.0219(7) Uani d . 1 1 . .
    C C7 0.6793(5) 0.3935(4) 0.7432(4) 0.0244(8) Uani d . 1 1 . .
    C C8 0.7363(5) 0.6006(5) 0.5159(5) 0.0367(11) Uani d . 1 1 . .
    C C9 0.5537(5) 0.6763(4) 0.5364(4) 0.0252(8) Uani d . 1 1 . .
    C C10 0.4413(5) 0.6133(4) 0.6569(4) 0.0204(7) Uani d . 1 1 A .
    C C11 0.4972(5) 0.8193(5) 0.4214(4) 0.0258(8) Uani d . 1 1 . .
    C C12 0.2592(5) 0.7030(4) 0.6738(4) 0.0311(9) Uani d D 1 1 . .
    S S1 0.0646(2) 0.6528(2) 0.7033(2) 0.0426(7) Uani d PDU 0.649(4) 1 A 1
    S S1' 0.2014(7) 0.8647(5) 0.6683(4) 0.043 Uiso d PD 0.351(4) 1 A 2
    C C13 0.260(2) 0.8772(14) 0.6570(7) 0.069(4) Uani d PDU 0.649(4) 1 A 1
    H H13 0.3559 0.9306 0.6399 0.082 Uiso calc PR 0.649(4) 1 A 1
    C C13' 0.079(2) 0.627(2) 0.6905(12) 0.069 Uiso d PD 0.351(4) 1 A 2
    H H13' 0.0714 0.5285 0.6971 0.082 Uiso calc PR 0.351(4) 1 A 2
    C C14 0.0544(12) 0.9255(9) 0.6783(8) 0.0461(18) Uani d PDU 0.649(4) 1 A 1
    H H14 0.0031 1.0261 0.6752 0.055 Uiso calc PR 0.649(4) 1 A 1
    C C14' -0.072(2) 0.7647(18) 0.6921(14) 0.046 Uiso d PD 0.351(4) 1 A 2
    H H14' -0.1961 0.7600 0.6992 0.055 Uiso calc PR 0.351(4) 1 A 2
    C C15 -0.0505(11) 0.8293(9) 0.7006(7) 0.0432(18) Uani d PDU 0.649(4) 1 A 1
    H H15 -0.1783 0.8545 0.7141 0.052 Uiso calc PR 0.649(4) 1 A 1
    C C15' -0.0217(15) 0.8881(17) 0.6833(11) 0.043 Uiso d PD 0.351(4) 1 A 2
    H H15' -0.1023 0.9788 0.6852 0.052 Uiso calc PR 0.351(4) 1 A 2
loop_
    _atom_site_aniso_label
    _atom_site_aniso_U_11
    _atom_site_aniso_U_22
    _atom_site_aniso_U_33
    _atom_site_aniso_U_12
    _atom_site_aniso_U_13
    _atom_site_aniso_U_23
    O1 0.0203(15) 0.071(3) 0.0354(18) 0.0116(15) 0.0094(13) 0.0234(17)
    N1 0.0157(15) 0.041(2) 0.0255(18) 0.0083(14) 0.0040(13) 0.0050(15)
    N2 0.0270(18) 0.035(2) 0.0275(18) 0.0013(15) -0.0005(14) 0.0029(15)
    C1 0.026(2) 0.045(3) 0.031(2) -0.0043(18) -0.0045(17) 0.0055(19)
    C2 0.026(2) 0.027(2) 0.025(2) 0.0028(15) -0.0006(15) -0.0016(16)
    C3 0.031(2) 0.0230(19) 0.032(2) -0.0038(16) -0.0018(17) 0.0049(16)
    C4 0.030(2) 0.034(2) 0.025(2) -0.0049(17) 0.0056(16) 0.0047(17)
    C5 0.0189(18) 0.030(2) 0.029(2) -0.0054(15) 0.0050(15) 0.0000(16)
    C6 0.0180(17) 0.0239(18) 0.0205(17) -0.0050(13) -0.0003(13) -0.0046(14)
    C7 0.0197(17) 0.0267(19) 0.0202(17) -0.0022(14) 0.0012(13) -0.0039(15)
    C8 0.0157(18) 0.045(2) 0.024(2) 0.0044(16) 0.0023(14) 0.0071(18)
    C9 0.0174(17) 0.0285(19) 0.0209(18) -0.0013(14) -0.0021(13) -0.0013(15)
    C10 0.0151(16) 0.0236(17) 0.0213(17) -0.0047(13) -0.0007(13) -0.0067(14)
    C11 0.0164(17) 0.031(2) 0.0221(18) -0.0023(14) 0.0006(13) -0.0034(16)
    C12 0.0238(19) 0.035(2) 0.0189(18) 0.0049(16) 0.0027(14) -0.0018(16)
    S1 0.0090(7) 0.0483(10) 0.0447(10) -0.0033(6) -0.0002(5) 0.0084(7)
    C13 0.069(4) 0.069(4) 0.068(4) -0.0132(15) -0.0044(13) -0.0250(18)
    C14 0.046(2) 0.045(2) 0.043(2) -0.0018(12) 0.0006(12) -0.0171(13)
    C15 0.040(2) 0.042(2) 0.041(2) -0.0030(12) 0.0010(12) -0.0128(13)
_geom_special_details
;
All e.s.d.'s (except the e.s.d. in the dihedral angle between two l.s. planes)
are estimated using the full covariance matrix. The cell e.s.d.'s are taken
into account individually in the estimation of e.s.d.'s in distances, angles
and torsion angles; correlations between e.s.d.'s in cell parameters are only
used when they are defined by crystal symmetry. An approximate (isotropic)
treatment of cell e.s.d.'s is used for estimating e.s.d.'s involving l.s.
planes.
;
loop_
    _geom_bond_atom_site_label_1
    _geom_bond_atom_site_label_2
    _geom_bond_site_symmetry_2
    _geom_bond_distance
    _geom_bond_publ_flag
    O1 C8 . 1.246(5) ?
    N1 C7 . 1.366(5) ?
    N1 C8 . 1.371(5) ?
    N1 H1n . 0.8800 ?
    N2 C11 . 1.148(5) ?
    C1 C2 . 1.516(6) ?
    C1 H1A . 0.9800 ?
    C1 H1B . 0.9800 ?
    C1 H1C . 0.9800 ?
    C2 C7 . 1.513(5) ?
    C2 C3 . 1.530(5) ?
    C2 H2 . 1.0000 ?
    C3 C4 . 1.510(6) ?
    C3 H3A . 0.9900 ?
    C3 H3B . 0.9900 ?
    C4 C5 . 1.524(6) ?
    C4 H4A . 0.9900 ?
    C4 H4B . 0.9900 ?
    C5 C6 . 1.511(5) ?
    C5 H5A . 0.9900 ?
    C5 H5B . 0.9900 ?
    C6 C7 . 1.377(5) ?
    C6 C10 . 1.429(5) ?
    C8 C9 . 1.436(5) ?
    C9 C10 . 1.381(5) ?
    C9 C11 . 1.433(5) ?
    C10 C12 . 1.477(5) ?
    C12 S1' . 1.503(5) ?
    C12 S1 . 1.622(4) ?
    C12 C13 . 1.632(13) ?
    C12 C13' . 1.668(17) ?
    S1 C15 . 1.717(8) ?
    S1' C15' . 1.656(11) ?
    C13 C14 . 1.537(15) ?
    C13 H13 . 0.9500 ?
    C13' C14' . 1.541(18) ?
    C13' H13' . 0.9500 ?
    C14 C15 . 1.304(12) ?
    C14 H14 . 0.9500 ?
    C14' C15' . 1.309(15) ?
    C14' H14' . 0.9500 ?
    C15 H15 . 0.9500 ?
    C15' H15' . 0.9500 ?
loop_
    _geom_angle_atom_site_label_1
    _geom_angle_atom_site_label_2
    _geom_angle_atom_site_label_3
    _geom_angle_site_symmetry_1
    _geom_angle_site_symmetry_3
    _geom_angle
    _geom_angle_publ_flag
    C7 N1 C8 . . 125.4(3) ?
    C7 N1 H1n . . 117.3 ?
    C8 N1 H1n . . 117.3 ?
    C2 C1 H1A . . 109.5 ?
    C2 C1 H1B . . 109.5 ?
    H1A C1 H1B . . 109.5 ?
    C2 C1 H1C . . 109.5 ?
    H1A C1 H1C . . 109.5 ?
    H1B C1 H1C . . 109.5 ?
    C7 C2 C1 . . 111.3(4) ?
    C7 C2 C3 . . 111.3(3) ?
    C1 C2 C3 . . 112.2(4) ?
    C7 C2 H2 . . 107.3 ?
    C1 C2 H2 . . 107.3 ?
    C3 C2 H2 . . 107.3 ?
    C4 C3 C2 . . 111.4(3) ?
    C4 C3 H3A . . 109.4 ?
    C2 C3 H3A . . 109.4 ?
    C4 C3 H3B . . 109.4 ?
    C2 C3 H3B . . 109.4 ?
    H3A C3 H3B . . 108.0 ?
    C3 C4 C5 . . 110.8(4) ?
    C3 C4 H4A . . 109.5 ?
    C5 C4 H4A . . 109.5 ?
    C3 C4 H4B . . 109.5 ?
    C5 C4 H4B . . 109.5 ?
    H4A C4 H4B . . 108.1 ?
    C6 C5 C4 . . 112.3(3) ?
    C6 C5 H5A . . 109.2 ?
    C4 C5 H5A . . 109.2 ?
    C6 C5 H5B . . 109.2 ?
    C4 C5 H5B . . 109.2 ?
    H5A C5 H5B . . 107.9 ?
    C7 C6 C10 . . 118.1(3) ?
    C7 C6 C5 . . 120.2(3) ?
    C10 C6 C5 . . 121.7(3) ?
    N1 C7 C6 . . 120.2(3) ?
    N1 C7 C2 . . 114.9(3) ?
    C6 C7 C2 . . 124.9(3) ?
    O1 C8 N1 . . 121.6(4) ?
    O1 C8 C9 . . 124.0(4) ?
    N1 C8 C9 . . 114.4(3) ?
    C10 C9 C11 . . 123.1(3) ?
    C10 C9 C8 . . 122.1(3) ?
    C11 C9 C8 . . 114.9(3) ?
    C9 C10 C6 . . 119.8(3) ?
    C9 C10 C12 . . 118.5(3) ?
    C6 C10 C12 . . 121.7(3) ?
    N2 C11 C9 . . 178.5(4) ?
    C10 C12 S1' . . 130.3(4) ?
    C10 C12 S1 . . 129.1(3) ?
    S1' C12 S1 . . 100.5(3) ?
    C10 C12 C13 . . 113.3(6) ?
    S1 C12 C13 . . 117.5(6) ?
    C10 C12 C13' . . 119.2(8) ?
    S1' C12 C13' . . 110.3(8) ?
    C13 C12 C13' . . 127.1(11) ?
    C12 S1 C15 . . 92.6(4) ?
    C12 S1' C15' . . 102.2(6) ?
    C14 C13 C12 . . 95.8(9) ?
    C14 C13 H13 . . 132.1 ?
    C12 C13 H13 . . 132.1 ?
    C14' C13' C12 . . 99.6(13) ?
    C14' C13' H13' . . 130.2 ?
    C12 C13' H13' . . 130.2 ?
    C15 C14 C13 . . 120.5(8) ?
    C15 C14 H14 . . 119.8 ?
    C13 C14 H14 . . 119.8 ?
    C15' C14' C13' . . 117.0(15) ?
    C15' C14' H14' . . 121.5 ?
    C13' C14' H14' . . 121.5 ?
    C14 C15 S1 . . 113.6(6) ?
    C14 C15 H15 . . 123.2 ?
    S1 C15 H15 . . 123.2 ?
    C14' C15' S1' . . 110.9(12) ?
    C14' C15' H15' . . 124.6 ?
    S1' C15' H15' . . 124.6 ?
loop_
    _geom_torsion_atom_site_label_1
    _geom_torsion_atom_site_label_2
    _geom_torsion_atom_site_label_3
    _geom_torsion_atom_site_label_4
    _geom_torsion_site_symmetry_1
    _geom_torsion_site_symmetry_2
    _geom_torsion_site_symmetry_3
    _geom_torsion_site_symmetry_4
    _geom_torsion
    _geom_torsion_publ_flag
    C7 C2 C3 C4 . . . . -42.7(5) ?
    C1 C2 C3 C4 . . . . 82.7(5) ?
    C2 C3 C4 C5 . . . . 62.8(5) ?
    C3 C4 C5 C6 . . . . -49.6(5) ?
    C4 C5 C6 C7 . . . . 19.3(6) ?
    C4 C5 C6 C10 . . . . -159.4(4) ?
    C8 N1 C7 C6 . . . . -0.6(7) ?
    C8 N1 C7 C2 . . . . -179.4(4) ?
    C10 C6 C7 N1 . . . . -0.8(6) ?
    C5 C6 C7 N1 . . . . -179.5(4) ?
    C10 C6 C7 C2 . . . . 177.8(4) ?
    C5 C6 C7 C2 . . . . -1.0(6) ?
    C1 C2 C7 N1 . . . . 65.3(5) ?
    C3 C2 C7 N1 . . . . -168.7(4) ?
    C1 C2 C7 C6 . . . . -113.3(5) ?
    C3 C2 C7 C6 . . . . 12.6(6) ?
    C7 N1 C8 O1 . . . . 179.8(5) ?
    C7 N1 C8 C9 . . . . 0.7(7) ?
    O1 C8 C9 C10 . . . . -178.3(5) ?
    N1 C8 C9 C10 . . . . 0.8(7) ?
    O1 C8 C9 C11 . . . . 3.1(7) ?
    N1 C8 C9 C11 . . . . -177.9(4) ?
    C11 C9 C10 C6 . . . . 176.3(4) ?
    C8 C9 C10 C6 . . . . -2.2(6) ?
    C11 C9 C10 C12 . . . . -5.0(6) ?
    C8 C9 C10 C12 . . . . 176.4(4) ?
    C7 C6 C10 C9 . . . . 2.2(5) ?
    C5 C6 C10 C9 . . . . -179.1(4) ?
    C7 C6 C10 C12 . . . . -176.4(4) ?
    C5 C6 C10 C12 . . . . 2.3(6) ?
    C9 C10 C12 S1' . . . . -51.3(6) ?
    C6 C10 C12 S1' . . . . 127.3(4) ?
    C9 C10 C12 S1 . . . . 128.4(4) ?
    C6 C10 C12 S1 . . . . -52.9(5) ?
    C9 C10 C12 C13 . . . . -50.5(4) ?
    C6 C10 C12 C13 . . . . 128.2(4) ?
    C9 C10 C12 C13' . . . . 123.6(5) ?
    C6 C10 C12 C13' . . . . -57.7(5) ?
    C10 C12 S1 C15 . . . . -178.7(4) ?
    S1' C12 S1 C15 . . . . 1.1(3) ?
    C13 C12 S1 C15 . . . . 0.15(17) ?
    C13' C12 S1 C15 . . . . -155(3) ?
    C10 C12 S1' C15' . . . . 175.7(5) ?
    S1 C12 S1' C15' . . . . -4.1(4) ?
    C13 C12 S1' C15' . . . . 173.1(11) ?
    C13' C12 S1' C15' . . . . 0.42(19) ?
    C10 C12 C13 C14 . . . . 178.9(4) ?
    S1' C12 C13 C14 . . . . -3.2(10) ?
    S1 C12 C13 C14 . . . . -0.1(2) ?
    C13' C12 C13 C14 . . . . 5.4(5) ?
    C10 C12 C13' C14' . . . . -175.7(4) ?
    S1' C12 C13' C14' . . . . 0.2(2) ?
    S1 C12 C13' C14' . . . . 25(3) ?
    C13 C12 C13' C14' . . . . -2.5(5) ?
    C12 C13 C14 C15 . . . . 0.0(4) ?
    C12 C13' C14' C15' . . . . -1.0(5) ?
    C13 C14 C15 S1 . . . . 0.1(6) ?
    C12 S1 C15 C14 . . . . -0.2(4) ?
    C13' C14' C15' S1' . . . . 1.3(6) ?
    C12 S1' C15' C14' . . . . -1.0(4) ?
loop_
    _geom_hbond_atom_site_label_D
    _geom_hbond_atom_site_label_H
    _geom_hbond_atom_site_label_A
    _geom_hbond_site_symmetry_A
    _geom_hbond_distance_DH
    _geom_hbond_distance_HA
    _geom_hbond_distance_DA
    _geom_hbond_angle_DHA
    N1 H1n O1 2_766 0.88 1.94 2.801(4) 167.5
