# Supplementary material for: 8-Methyl-2-oxo-4-(thio­phen-2-yl)-1,2,5,6,7,8-hexa­hydro­quinoline-3-carbonitrile
Source: Acta Crystallogr Sect E Struct Rep Online. 2012 Jun 30;68(Pt 7):o2291–2. doi: 10.1107/S160053681202836X (PMC3394069; doi:10.1107/S160053681202836X)
Supplement: Supplementary file 2 [file e-68-o2291-Isup2.hkl]

# 
# h,k,l, Fc-squared, Fo-squared, sigma(Fo-squared) and status flag 
# 
data_I
_shelx_title '  P-1' 
_shelx_refln_list_code          4 
_shelx_F_calc_maximum      130.34 
_exptl_crystal_F_000       284.00 
_reflns_d_resolution_high  0.7680 
 
loop_ 
 _symmetry_equiv_pos_as_xyz 
 'x, y, z' 
 '-x, -y, -z' 
 
_cell_length_a     7.6443 
_cell_length_b     9.6909 
_cell_length_c     9.9852 
_cell_angle_alpha  67.003 
_cell_angle_beta   80.869 
_cell_angle_gamma  76.108 
 
_shelx_F_squared_multiplier     1.000 
 
loop_ 
 _refln_index_h 
 _refln_index_k 
 _refln_index_l 
 _refln_F_squared_calc 
 _refln_F_squared_meas 
 _refln_F_squared_sigma 
 _refln_observed_status 
   1   0   0      347.05      272.29      2.34 o 
   2   0   0      560.56      672.69      5.22 o 
   3   0   0      508.31      493.54      3.10 o 
   4   0   0      522.86      514.06      4.68 o 
   5   0   0       49.16       61.75      1.98 o 
   6   0   0       68.88       84.93      3.78 o 
   7   0   0      282.34      316.88      5.99 o 
   8   0   0       34.63       43.59      3.26 o 
   9   0   0       65.55       82.55      6.40 o 
  -9   1   0       59.75       68.69      8.30 o 
  -8   1   0      128.92      133.98     10.73 o 
  -7   1   0        7.77       12.50      1.23 o 
  -6   1   0       25.07       15.00      2.08 o 
  -5   1   0      123.26      107.70      2.59 o 
  -4   1   0      129.34      190.57      2.75 o 
  -3   1   0       33.29       34.29      0.82 o 
  -2   1   0       29.44       23.54      0.64 o 
  -1   1   0      923.60      843.15      4.91 o 
   0   1   0     1681.11     1304.34     10.05 o 
   1   1   0     2187.69     1980.87      6.85 o 
   2   1   0      304.57      340.34      2.81 o 
   3   1   0       32.32       32.06      1.15 o 
   4   1   0      169.93      175.24      2.80 o 
   5   1   0      504.92      483.95      6.62 o 
   6   1   0      167.55      172.21      3.95 o 
   7   1   0        5.10        5.52      0.75 o 
   8   1   0       36.30       31.12      3.38 o 
   9   1   0        1.89        0.84      1.04 o 
  -9   2   0        8.38        3.77      1.67 o 
  -8   2   0       18.42        6.00      2.92 o 
  -7   2   0       65.80       85.03      3.93 o 
  -6   2   0       72.47       85.26      2.78 o 
  -5   2   0      269.92      309.71      4.51 o 
  -4   2   0      550.78      565.27      6.90 o 
  -3   2   0      129.24       97.19      1.73 o 
  -2   2   0       75.99       74.55      1.48 o 
  -1   2   0     1143.25     1065.11      6.59 o 
   0   2   0     1073.53     1088.34      8.20 o 
   1   2   0       83.74       60.72      1.97 o 
   2   2   0      680.16      601.20      4.86 o 
   3   2   0       35.20       45.67      1.33 o 
   4   2   0      717.92      801.76      5.95 o 
   5   2   0       32.99       49.58      2.14 o 
   6   2   0        8.46        5.12      0.65 o 
   7   2   0        0.19        0.45      0.39 o 
   8   2   0       14.47       14.94      2.43 o 
   9   2   0      143.24      186.65      9.14 o 
  -8   3   0       15.38        4.66      2.45 o 
  -7   3   0       19.23       19.31      2.46 o 
  -6   3   0       61.13       68.28      3.61 o 
  -5   3   0      121.60      132.62      2.24 o 
  -4   3   0       13.49       22.75      0.96 o 
  -3   3   0       78.34      115.05      2.03 o 
  -2   3   0      165.48      156.85      2.29 o 
  -1   3   0       36.86       55.68      1.18 o 
   0   3   0      180.25      232.55      4.02 o 
   1   3   0      205.10      174.34      3.78 o 
   2   3   0       17.13       12.94      0.89 o 
   3   3   0      450.27      563.66      6.80 o 
   4   3   0      267.88      280.86      3.88 o 
   5   3   0        1.58        2.70      0.56 o 
   6   3   0      237.03      237.95      4.47 o 
   7   3   0      499.47      478.81      8.55 o 
   8   3   0      303.04      334.40     11.81 o 
   9   3   0       34.79       43.50      4.63 o 
  -8   4   0       13.94       18.55      4.50 o 
  -7   4   0        0.86        1.43      1.25 o 
  -6   4   0        0.42        1.84      0.86 o 
  -5   4   0      263.99      282.18      4.06 o 
  -4   4   0       27.20       32.54      1.54 o 
  -3   4   0      264.23      290.63      3.93 o 
  -2   4   0        2.21       13.90      2.41 o 
  -1   4   0        0.64        0.02      0.29 o 
   0   4   0      926.24     1005.93      8.11 o 
   1   4   0       13.33       27.37      2.13 o 
   2   4   0       21.39        7.37      1.01 o 
   3   4   0       14.68       22.67      2.77 o 
   4   4   0      786.09      831.27     14.86 o 
   5   4   0       50.67       42.61      2.17 o 
   6   4   0       25.80       16.96      1.49 o 
   7   4   0       45.12       52.95      4.06 o 
   8   4   0      152.82      159.68     13.18 o 
   9   4   0        4.99        2.60      3.47 o 
  -7   5   0        0.06       -0.55      0.98 o 
  -6   5   0       20.86        9.57      2.51 o 
  -5   5   0        3.32        4.76      0.82 o 
  -4   5   0       22.58       17.42      1.22 o 
  -3   5   0      151.14      148.80      3.37 o 
  -2   5   0       23.57       24.03      1.15 o 
  -1   5   0      100.46      108.91      2.41 o 
   0   5   0        1.92        0.91      0.54 o 
   1   5   0        0.20        0.91      0.55 o 
   2   5   0        0.69        0.88      0.61 o 
   3   5   0       25.32       14.25      1.30 o 
   4   5   0      395.69      428.50      6.33 o 
   5   5   0        0.61        0.79      0.49 o 
   6   5   0       37.77       57.02      2.77 o 
   7   5   0        0.00        0.70      1.10 o 
   8   5   0        0.36        1.75      1.35 o 
   9   5   0        4.97        8.07      2.33 o 
  -7   6   0       81.97       97.74      6.51 o 
  -6   6   0       69.49       76.90      5.16 o 
  -5   6   0        6.10       10.22      1.41 o 
  -4   6   0       70.70       82.87      3.40 o 
  -3   6   0      211.86      239.67      5.53 o 
  -2   6   0       59.00       55.50      1.95 o 
  -1   6   0      221.31      242.78      4.68 o 
   0   6   0        6.09       19.03      1.49 o 
   1   6   0       23.12       13.18      1.35 o 
   2   6   0        3.16        8.94      1.36 o 
   3   6   0      104.13      115.88      4.50 o 
   4   6   0        5.15        5.20      1.13 o 
   5   6   0       30.15       26.52      1.63 o 
   6   6   0       12.79       15.82      1.82 o 
   7   6   0       10.91       12.02      2.47 o 
   8   6   0       19.29       23.14      3.61 o 
   9   6   0       48.55       52.38      5.51 o 
  -6   7   0       13.16        8.34      1.98 o 
  -5   7   0        6.07        9.70      1.73 o 
  -4   7   0        0.55        0.53      1.38 o 
  -3   7   0       11.75       10.43      1.52 o 
  -2   7   0       66.20       74.28      2.65 o 
  -1   7   0       10.97       12.59      1.38 o 
   0   7   0        8.04        9.30      4.48 o 
   1   7   0       23.81       19.98      1.77 o 
   2   7   0      120.27      111.03      4.68 o 
   3   7   0        2.46        0.59      0.96 o 
   4   7   0       18.93       24.65      2.40 o 
   5   7   0        1.65        0.89      0.55 o 
   6   7   0      108.54       94.91      6.49 o 
   7   7   0       23.90       27.51      4.69 o 
   8   7   0       79.95       88.45      7.05 o 
  -5   8   0       64.94       84.56      4.97 o 
  -4   8   0        0.71        1.23      1.41 o 
  -3   8   0        8.69       10.31      2.00 o 
  -2   8   0        0.06        1.29      0.60 o 
  -1   8   0       11.48        7.10      1.05 o 
   0   8   0       20.02       19.67      1.83 o 
   1   8   0       24.98       29.46      2.26 o 
   2   8   0      124.56      111.14      4.05 o 
   3   8   0        1.34        4.17      0.78 o 
   4   8   0       40.93       20.85      2.30 o 
   5   8   0       19.90       12.64      1.95 o 
   6   8   0       55.54       74.52      6.04 o 
   7   8   0        0.08        1.73      1.59 o 
   8   8   0        2.92        3.82      2.02 o 
  -4   9   0        1.65        1.87      1.27 o 
  -3   9   0       10.45       13.04      1.94 o 
  -2   9   0       20.51       28.07      2.58 o 
  -1   9   0       12.08        4.87      0.98 o 
   0   9   0       39.53       46.77      2.53 o 
   1   9   0      204.87      213.32      8.81 o 
   2   9   0        0.38        2.14      1.07 o 
   3   9   0        3.34        1.29      1.06 o 
   4   9   0        0.87        0.70      0.94 o 
   5   9   0       27.71       48.67      3.86 o 
   6   9   0        9.88       17.65      3.34 o 
   7   9   0        1.29        1.46      1.34 o 
  -3  10   0       47.65       87.37     16.96 o 
  -2  10   0       27.52       22.36      3.33 o 
  -1  10   0       10.65        6.96      1.50 o 
   0  10   0       18.09       19.81      2.24 o 
   1  10   0       31.05       31.00      2.63 o 
   2  10   0        0.44       -1.61      1.61 o 
   3  10   0        1.56        1.90      2.27 o 
   4  10   0        2.56        1.53      1.01 o 
   5  10   0        4.47        4.50      1.66 o 
   6  10   0       20.39       18.42      2.61 o 
  -1  11   0        0.51       -0.55      1.83 o 
   0  11   0        0.26        5.62      3.31 o 
   1  11   0        0.84       16.57     26.25 o 
   2  11   0       23.84       22.07      5.65 o 
   3  11   0       31.01       36.41      4.40 o 
   4  11   0        0.12       -0.29      1.90 o 
  -3 -11   1       27.75       24.90      3.77 o 
  -2 -11   1        2.23        9.22      2.34 o 
  -1 -11   1       35.53       30.97      6.36 o 
   0 -11   1        0.25        8.69      3.67 o 
  -5 -10   1        5.92        4.17      1.77 o 
  -4 -10   1        0.38       -0.72      1.23 o 
  -3 -10   1        0.00       -0.73      3.12 o 
  -2 -10   1        3.79       -1.29      1.29 o 
  -1 -10   1        0.24       -1.32      1.32 o 
   0 -10   1        1.57        0.77      0.97 o 
   1 -10   1        0.61        2.74      1.32 o 
   2 -10   1        0.37        2.06      2.29 o 
  -7  -9   1        3.71        0.39      4.05 o 
  -6  -9   1        1.58        1.28      0.97 o 
  -5  -9   1        5.44        3.93      1.36 o 
  -4  -9   1        5.23        1.44      0.98 o 
  -3  -9   1        0.07        0.69      1.08 o 
  -2  -9   1        2.09        4.48      1.61 o 
  -1  -9   1        2.21        0.85      1.17 o 
   0  -9   1       15.11       13.09      1.42 o 
   1  -9   1        6.99        3.92      1.23 o 
   2  -9   1        9.14        2.36      1.37 o 
   3  -9   1        2.25       -1.16      1.21 o 
   4  -9   1       20.14       21.56      3.69 o 
  -7  -8   1       15.81        2.29      5.49 o 
  -6  -8   1       34.86       35.25      3.91 o 
  -5  -8   1        5.14       14.71      2.16 o 
  -4  -8   1      401.50      379.29      9.95 o 
  -3  -8   1      294.42      311.45     10.81 o 
  -2  -8   1       10.67        3.03      2.83 o 
  -1  -8   1       70.48       70.72      4.96 o 
   0  -8   1       58.91       57.27      2.67 o 
   1  -8   1       85.15       64.97      2.85 o 
   2  -8   1        0.82        0.51      0.72 o 
   3  -8   1       35.71       48.38      3.53 o 
   4  -8   1        2.27        5.11      1.92 o 
   5  -8   1        0.47        3.55      2.71 o 
  -8  -7   1        2.45        0.61      1.34 o 
  -7  -7   1        0.34       -0.17      1.28 o 
  -6  -7   1        1.11        0.11      1.10 o 
  -5  -7   1       27.33       31.61      3.40 o 
  -4  -7   1       24.02       27.45      2.60 o 
  -3  -7   1      679.49      704.75     15.17 o 
  -2  -7   1        2.55        0.86      1.28 o 
  -1  -7   1        1.21       -0.20      0.96 o 
   0  -7   1       22.59       21.68      1.78 o 
   1  -7   1       35.04       35.46      2.00 o 
   2  -7   1       26.84       22.60      1.56 o 
   3  -7   1       69.35       95.79      4.38 o 
   4  -7   1       90.87      129.68      5.42 o 
   5  -7   1        2.21        1.93      1.10 o 
   6  -7   1       11.58       14.82      3.34 o 
  -8  -6   1        0.73       -1.03      2.06 o 
  -7  -6   1        7.76       10.19      2.45 o 
  -6  -6   1       12.80       15.99      2.85 o 
  -5  -6   1       29.42       28.14      2.48 o 
  -4  -6   1       78.96       75.72      3.42 o 
  -3  -6   1       55.81       60.38      3.47 o 
  -2  -6   1       33.36       30.09      2.91 o 
  -1  -6   1        1.67        2.68      1.15 o 
   0  -6   1      144.86      142.27      5.77 o 
   1  -6   1       23.73       17.04      1.47 o 
   2  -6   1       22.26       19.31      1.29 o 
   3  -6   1      353.15      315.19      6.49 o 
   4  -6   1        4.38        1.10      0.68 o 
   5  -6   1       15.99        4.72      2.06 o 
   6  -6   1       12.92       28.82      2.86 o 
   7  -6   1        4.21        4.14      1.52 o 
  -9  -5   1        1.65        6.37      2.18 o 
  -8  -5   1       26.68       25.71      3.67 o 
  -7  -5   1       59.19       72.31      9.88 o 
  -6  -5   1       88.97       74.72      3.26 o 
  -5  -5   1      175.19      162.57      4.12 o 
  -4  -5   1        4.45        3.90      0.77 o 
  -3  -5   1        6.02        4.94      0.78 o 
  -2  -5   1        0.17        0.69      0.68 o 
  -1  -5   1        4.24        1.05      0.63 o 
   0  -5   1      451.88      486.71      9.21 o 
   1  -5   1       52.59       53.55      2.18 o 
   2  -5   1      311.61      299.07      4.67 o 
   3  -5   1      289.32      276.14      5.53 o 
   4  -5   1      831.68      844.49      8.73 o 
   5  -5   1       12.08       14.04      1.61 o 
   6  -5   1        4.85        2.99      1.21 o 
   7  -5   1      136.21      159.17     11.41 o 
  -9  -4   1      116.33      116.93      7.81 o 
  -8  -4   1       32.91       38.70      6.60 o 
  -7  -4   1       62.92       62.65      5.09 o 
  -6  -4   1        6.33        9.31      0.91 o 
  -5  -4   1       29.67       27.70      1.68 o 
  -4  -4   1        1.91        0.18      0.45 o 
  -3  -4   1        1.71        2.97      0.63 o 
  -2  -4   1      409.15      434.54      7.23 o 
  -1  -4   1      594.30      601.54      8.56 o 
   0  -4   1     1486.02     1652.24     20.47 o 
   1  -4   1      145.58      127.53      2.71 o 
   2  -4   1      223.86      160.46      2.84 o 
   3  -4   1      260.36      249.74      3.88 o 
   4  -4   1      725.52      713.92      6.50 o 
   5  -4   1      261.22      254.46      4.60 o 
   6  -4   1       86.24       79.06      3.69 o 
   7  -4   1      118.33      133.94      6.13 o 
   8  -4   1        4.24        8.27      3.06 o 
  -9  -3   1       13.08       20.17      3.24 o 
  -8  -3   1       15.26       29.20      3.65 o 
  -7  -3   1       84.71       77.11      5.42 o 
  -6  -3   1      222.76      209.53      5.16 o 
  -5  -3   1      161.81      157.07      3.95 o 
  -4  -3   1       36.95       27.54      1.92 o 
  -3  -3   1      906.10     1044.60      7.84 o 
  -2  -3   1      290.76      307.06      7.21 o 
  -1  -3   1       16.61       14.87      1.82 o 
   0  -3   1      296.70      377.85      5.94 o 
   1  -3   1     2029.79     2062.24     10.74 o 
   2  -3   1      241.03      286.62      3.15 o 
   3  -3   1      438.97      494.28      4.96 o 
   4  -3   1      162.45      197.71      3.15 o 
   5  -3   1      245.24      269.87      7.51 o 
   6  -3   1       71.44       86.38      4.42 o 
   7  -3   1       38.15       36.26      3.12 o 
   8  -3   1        8.67        7.28      2.89 o 
  -9  -2   1        2.47        3.58      3.84 o 
  -8  -2   1        5.24        7.71      3.03 o 
  -7  -2   1       36.81       54.36      2.80 o 
  -6  -2   1      550.31      613.85      7.31 o 
  -5  -2   1       46.76       66.60      1.90 o 
  -4  -2   1        2.11       -0.10      0.29 o 
  -3  -2   1      108.38       97.84      1.91 o 
  -2  -2   1     1739.13     1738.23      9.53 o 
  -1  -2   1       85.33       96.72      2.54 o 
   0  -2   1      124.25      152.92      3.96 o 
   1  -2   1       33.36       14.00      0.60 o 
   2  -2   1       72.41       81.96      1.34 o 
   3  -2   1        0.05        0.21      0.22 o 
   4  -2   1      137.64      144.73      2.06 o 
   5  -2   1       30.82       35.04      1.55 o 
   6  -2   1       58.77       70.70      3.00 o 
   7  -2   1       58.34       74.07      4.74 o 
   8  -2   1       41.45       27.63      5.02 o 
   9  -2   1        2.74        2.48      2.17 o 
  -9  -1   1        0.32        0.14      0.94 o 
  -8  -1   1       48.31       64.09      4.98 o 
  -7  -1   1        2.45        2.39      0.64 o 
  -6  -1   1      443.13      400.68      7.39 o 
  -5  -1   1       24.33       34.37      1.15 o 
  -4  -1   1       18.54       23.14      0.90 o 
  -3  -1   1     1406.39     1412.62      6.94 o 
  -2  -1   1        1.17        3.82      0.37 o 
  -1  -1   1     1861.96     1984.33      7.40 o 
   0  -1   1      744.37      798.57      9.37 o 
   1  -1   1      429.72      425.17      2.36 o 
   2  -1   1      128.93       97.25      1.10 o 
   3  -1   1      661.41      606.45      4.49 o 
   4  -1   1       42.29       39.44      1.34 o 
   5  -1   1        8.91       18.87      1.24 o 
   6  -1   1      121.09      143.34      3.97 o 
   7  -1   1        0.06        1.15      0.77 o 
   8  -1   1      179.63      186.74      7.35 o 
   9  -1   1       34.60       56.18      7.29 o 
  -9   0   1        0.94        0.58      1.62 o 
  -8   0   1        0.01        0.48      0.91 o 
  -7   0   1       14.92       11.73      2.25 o 
  -6   0   1        9.22        6.18      0.67 o 
  -5   0   1       13.39        8.13      0.55 o 
  -4   0   1      482.02      471.04      3.53 o 
  -3   0   1      246.85      218.91      2.80 o 
  -2   0   1       15.88       54.07      1.30 o 
  -1   0   1      292.44      326.48      3.27 o 
   1   0   1       28.25       36.65      0.67 o 
   2   0   1      475.47      462.18      3.45 o 
   3   0   1      922.80     1060.78      6.01 o 
   4   0   1       92.39       96.33      2.11 o 
   5   0   1       14.66       13.03      1.02 o 
   6   0   1       66.57       56.72      2.53 o 
   7   0   1       67.78       55.37      2.70 o 
   8   0   1      194.69      212.36      5.51 o 
   9   0   1        8.07        7.76      2.88 o 
  -9   1   1       22.70       27.16      5.42 o 
  -8   1   1       55.05       72.82      5.74 o 
  -7   1   1       33.61       38.74      1.84 o 
  -6   1   1       69.30       68.82      1.71 o 
  -5   1   1      201.30      226.17      2.98 o 
  -4   1   1       25.61       16.54      0.78 o 
  -3   1   1       78.19      105.17      1.68 o 
  -2   1   1     1310.94     1321.55      4.61 o 
  -1   1   1     1332.38     1182.46      3.85 o 
   0   1   1       13.95       24.42      0.91 o 
   1   1   1        7.74       17.98      1.02 o 
   2   1   1      286.20      339.73      3.35 o 
   3   1   1     1149.17     1218.77      6.19 o 
   4   1   1       52.12       54.19      1.36 o 
   5   1   1       66.95       81.21      2.98 o 
   6   1   1       68.25       53.39      3.74 o 
   7   1   1       20.09       13.47      1.33 o 
   8   1   1       16.22       13.91      1.47 o 
   9   1   1       34.04       37.66      3.20 o 
  -9   2   1        3.27        2.98      2.23 o 
  -8   2   1       10.88       11.37      3.87 o 
  -7   2   1       90.94       69.88      2.81 o 
  -6   2   1      445.80      474.76      6.50 o 
  -5   2   1       31.24       60.50      1.72 o 
  -4   2   1      217.14      236.75      3.11 o 
  -3   2   1      261.48      289.08      2.69 o 
  -2   2   1     1294.40     1277.89     11.96 o 
  -1   2   1       26.22        5.89      0.34 o 
   0   2   1      998.53      637.24      4.37 o 
   1   2   1      610.20      462.48      4.69 o 
   2   2   1      301.16      347.75      4.75 o 
   3   2   1      239.37      270.19      3.55 o 
   4   2   1      197.66      228.80      6.13 o 
   5   2   1      163.39      174.69      3.74 o 
   6   2   1        3.90        1.03      0.49 o 
   7   2   1        4.82       14.13      1.00 o 
   8   2   1       62.58       89.23      4.10 o 
   9   2   1       34.44       40.04      3.40 o 
  -8   3   1        0.14        0.86      2.04 o 
  -7   3   1       14.79       12.84      1.63 o 
  -6   3   1       65.86       45.49      1.60 o 
  -5   3   1       64.45       74.68      2.43 o 
  -4   3   1       16.15       26.76      1.26 o 
  -3   3   1       38.80       59.70      1.61 o 
  -2   3   1      116.12      207.22      2.87 o 
  -1   3   1      762.74      925.92      4.31 o 
   0   3   1       96.46      100.23      1.64 o 
   1   3   1      414.45      348.45      8.44 o 
   2   3   1       73.72       75.21      1.92 o 
   3   3   1       19.57       10.65      0.76 o 
   4   3   1      425.35      547.25      5.73 o 
   5   3   1        0.23        0.64      0.40 o 
   6   3   1      191.08      203.55      4.05 o 
   7   3   1       26.25       26.04      1.68 o 
   8   3   1      175.37      168.45      8.27 o 
   9   3   1        5.52        5.78      1.98 o 
  -8   4   1       25.01       38.25      6.25 o 
  -7   4   1       28.13       29.10      3.62 o 
  -6   4   1       85.83      108.88      2.99 o 
  -5   4   1      107.54      123.70      2.94 o 
  -4   4   1       56.25       68.95      2.35 o 
  -3   4   1       78.80       57.17      1.79 o 
  -2   4   1      258.09      266.64      3.81 o 
  -1   4   1      390.54      314.74      3.34 o 
   0   4   1       42.05       24.80      1.06 o 
   1   4   1      157.86      170.76      4.10 o 
   2   4   1       33.92       41.98      2.17 o 
   3   4   1      521.85      574.96     11.48 o 
   4   4   1        4.02        3.52      0.58 o 
   5   4   1      294.23      251.88      5.05 o 
   6   4   1      142.20      146.11      4.20 o 
   7   4   1      141.67      136.26      7.75 o 
   8   4   1        7.75        4.79      1.79 o 
   9   4   1       34.64       28.96      7.35 o 
  -7   5   1       31.84       28.52      3.60 o 
  -6   5   1       89.22       81.91      5.61 o 
  -5   5   1        9.23       14.43      1.17 o 
  -4   5   1       29.67       37.18      1.78 o 
  -3   5   1      104.22       75.95      2.36 o 
  -2   5   1        0.84        3.88      0.41 o 
  -1   5   1      323.56      346.69      3.89 o 
   0   5   1      724.84      788.23      7.01 o 
   1   5   1       72.59       51.93      2.05 o 
   2   5   1        3.17       12.18      1.77 o 
   3   5   1       17.40       23.38      2.29 o 
   4   5   1        6.76        3.96      0.86 o 
   5   5   1      206.98      246.92      5.05 o 
   6   5   1      100.76       71.93      3.00 o 
   7   5   1      144.03      125.23      3.75 o 
   8   5   1       90.14      105.47      7.05 o 
   9   5   1        4.78        7.00      2.12 o 
  -7   6   1       46.73       68.12      5.65 o 
  -6   6   1        1.50        0.33      1.04 o 
  -5   6   1        0.00        4.62      0.93 o 
  -4   6   1       14.16        4.03      0.84 o 
  -3   6   1      534.22      581.61      7.80 o 
  -2   6   1      805.38      724.22      6.33 o 
  -1   6   1      285.36      266.97      4.48 o 
   0   6   1       53.29       64.08      2.24 o 
   1   6   1      138.49      141.01      3.81 o 
   2   6   1       29.22       20.75      1.20 o 
   3   6   1        4.06       -0.11      0.46 o 
   4   6   1        1.75        3.00      0.59 o 
   5   6   1      145.32      142.85      3.75 o 
   6   6   1       16.85       19.53      1.83 o 
   7   6   1       85.39      102.95      9.34 o 
   8   6   1        1.35        6.43      2.05 o 
   9   6   1        2.71        4.67      1.88 o 
  -6   7   1      115.73      147.49      6.35 o 
  -5   7   1        6.08        4.61      0.98 o 
  -4   7   1      156.55      190.00      7.85 o 
  -3   7   1      100.27       83.94      4.16 o 
  -2   7   1      555.16      602.70      6.98 o 
  -1   7   1       63.33       70.68      6.37 o 
   0   7   1       51.86       52.86      2.77 o 
   1   7   1       52.22       49.18      2.51 o 
   2   7   1        3.54        2.98      0.61 o 
   3   7   1      170.04      158.93      8.59 o 
   4   7   1      155.09      139.38      5.37 o 
   5   7   1       33.04       24.27      3.86 o 
   6   7   1        2.93        2.52      1.33 o 
   7   7   1        0.74        0.88      1.21 o 
   8   7   1        4.35        8.16      1.88 o 
   9   7   1        2.52        2.30      2.01 o 
  -5   8   1       35.64       44.59      5.43 o 
  -4   8   1        2.33        3.79      2.42 o 
  -3   8   1        2.80        1.65      0.87 o 
  -2   8   1       82.24       80.67      2.78 o 
  -1   8   1        1.89        1.81      0.54 o 
   0   8   1       31.35       31.26      2.33 o 
   1   8   1        6.85        8.04      1.17 o 
   2   8   1       61.06       56.71      5.32 o 
   3   8   1      106.17       97.47      6.36 o 
   4   8   1       35.26       34.34      2.93 o 
   5   8   1        5.29        2.06      0.97 o 
   6   8   1        0.06        1.74      1.37 o 
   7   8   1       15.96       24.01      3.66 o 
   8   8   1       10.00       11.77      2.86 o 
  -4   9   1        0.35        0.73      1.09 o 
  -3   9   1       21.41       17.15      2.54 o 
  -2   9   1       23.53       14.00      1.85 o 
  -1   9   1        2.89        0.24      0.58 o 
   0   9   1        9.38       13.29      1.66 o 
   1   9   1        0.02       -0.23      1.26 o 
   2   9   1        1.20        1.65      1.13 o 
   3   9   1        0.32       -0.24      1.06 o 
   4   9   1      196.43      172.37      6.80 o 
   5   9   1       26.83       30.56      3.03 o 
   6   9   1        0.79        6.09      4.38 o 
   7   9   1       14.37       19.20      3.52 o 
  -3  10   1        1.34        1.32      1.32 o 
  -2  10   1        7.63        5.43      1.69 o 
  -1  10   1        9.60       10.81      2.15 o 
   0  10   1       48.30       52.10      2.80 o 
   1  10   1       58.18       53.36      5.56 o 
   2  10   1       24.59       36.13      5.76 o 
   3  10   1       12.76       10.62      2.19 o 
   4  10   1      131.08      145.99      6.64 o 
   5  10   1       64.37       71.32      4.79 o 
   6  10   1       36.02       26.27      3.92 o 
   7  10   1        1.56        8.62      3.70 o 
  -1  11   1       17.56       11.47      3.67 o 
   0  11   1        1.19        0.33      0.89 o 
   1  11   1        9.43       12.22      1.85 o 
   2  11   1       14.64       10.11      4.22 o 
   3  11   1        0.39        0.32      1.19 o 
   4  11   1        8.74        8.96      1.93 o 
   5  11   1        4.45        5.62      1.52 o 
  -4 -10   2       10.01       11.41      2.07 o 
  -3 -10   2        1.72       -0.10      3.28 o 
  -2 -10   2        0.87       -0.87      1.42 o 
  -1 -10   2        0.00        0.95      1.22 o 
   0 -10   2        1.85        3.36      2.74 o 
   1 -10   2       36.43       42.50      6.31 o 
  -6  -9   2        0.94        2.30      0.98 o 
  -5  -9   2        1.59        0.61      1.01 o 
  -4  -9   2        0.84        8.18      2.29 o 
  -3  -9   2        2.83        0.01      1.44 o 
  -2  -9   2       38.49       39.67      3.01 o 
  -1  -9   2        1.39        1.06      0.97 o 
   0  -9   2       42.51       41.08      3.21 o 
   1  -9   2        6.70        4.28      1.58 o 
   2  -9   2        3.88        1.41      1.24 o 
   3  -9   2        0.31       -0.77      2.67 o 
  -7  -8   2        2.30        0.74      2.81 o 
  -6  -8   2        2.79        5.99      1.52 o 
  -5  -8   2        1.67        1.06      1.10 o 
  -4  -8   2        0.05        0.39      0.88 o 
  -3  -8   2      109.86       91.70      6.04 o 
  -2  -8   2      117.35      118.85      6.77 o 
  -1  -8   2       53.01       48.76      3.28 o 
   0  -8   2       41.11       40.61      2.21 o 
   1  -8   2        1.13        2.02      0.69 o 
   2  -8   2        1.31        2.75      1.29 o 
   3  -8   2       51.77       55.71      5.24 o 
   4  -8   2       34.90       39.06      4.62 o 
  -8  -7   2        1.73        3.45      1.66 o 
  -7  -7   2       76.81      107.47      7.67 o 
  -6  -7   2       26.47       23.33      2.59 o 
  -5  -7   2       13.54        5.65      1.41 o 
  -4  -7   2        1.69        1.00      0.88 o 
  -3  -7   2      137.80      156.39      6.15 o 
  -2  -7   2       18.32       21.45      2.32 o 
  -1  -7   2       10.91        8.94      2.62 o 
   0  -7   2      331.54      299.11      6.20 o 
   1  -7   2       53.18       54.14      2.40 o 
   2  -7   2      227.72      244.78      5.14 o 
   3  -7   2       17.60       25.71      2.20 o 
   4  -7   2       10.09       13.09      2.95 o 
   5  -7   2        8.86        6.92      2.34 o 
  -8  -6   2       23.64       29.87      4.25 o 
  -7  -6   2       43.64       61.49      5.57 o 
  -6  -6   2       98.77       92.19      4.05 o 
  -5  -6   2       11.19        7.70      1.25 o 
  -4  -6   2       28.88       20.31      1.88 o 
  -3  -6   2       29.16       30.82      3.17 o 
  -2  -6   2        7.69       12.01      2.08 o 
  -1  -6   2      121.38      121.10      6.10 o 
   0  -6   2        0.70        0.45      0.53 o 
   1  -6   2       83.28       95.75      4.21 o 
   2  -6   2       13.62       13.07      1.45 o 
   3  -6   2        2.26        0.11      0.41 o 
   4  -6   2       10.42       24.30      2.23 o 
   5  -6   2       24.35       45.23      3.25 o 
   6  -6   2       63.74       87.76      6.83 o 
  -8  -5   2        3.80        4.52      1.84 o 
  -7  -5   2        3.03        3.61      1.29 o 
  -6  -5   2       75.73       61.04      3.13 o 
  -5  -5   2      173.01      175.88      4.41 o 
  -4  -5   2       31.20       36.01      1.93 o 
  -3  -5   2       82.66       98.59      4.02 o 
  -2  -5   2       57.49       68.19      3.38 o 
  -1  -5   2       15.41       12.30      1.38 o 
   0  -5   2      138.30      169.48      6.04 o 
   1  -5   2       10.40        7.09      0.85 o 
   2  -5   2       57.97       49.30      2.18 o 
   3  -5   2       38.42       27.49      1.38 o 
   4  -5   2       76.13       89.01      3.30 o 
   5  -5   2        0.45        0.54      0.87 o 
   6  -5   2       16.58        8.92      2.29 o 
   7  -5   2       95.76       99.58      7.17 o 
  -9  -4   2       11.43       14.17      2.98 o 
  -8  -4   2       52.72       57.00      5.31 o 
  -7  -4   2       81.66       92.80      4.84 o 
  -6  -4   2        0.45        1.09      0.65 o 
  -5  -4   2       81.01       79.74      2.69 o 
  -4  -4   2        9.09       10.11      1.00 o 
  -3  -4   2      198.88      219.31      4.74 o 
  -2  -4   2        3.95        5.47      1.24 o 
  -1  -4   2       68.19       56.92      2.84 o 
   0  -4   2       25.11       27.32      2.02 o 
   1  -4   2      146.46      143.40      2.79 o 
   2  -4   2      331.41      360.12      4.02 o 
   3  -4   2      213.60      251.23      3.42 o 
   4  -4   2      144.76      121.00      2.79 o 
   5  -4   2       30.04       37.95      1.83 o 
   6  -4   2       27.41       29.56      4.13 o 
   7  -4   2       87.05       96.03      5.32 o 
   8  -4   2       67.52      100.46      7.27 o 
  -9  -3   2       63.84       55.39      5.41 o 
  -8  -3   2       27.05       25.49      2.56 o 
  -7  -3   2       28.69       30.01      2.88 o 
  -6  -3   2       30.94       30.89      2.41 o 
  -5  -3   2        1.06        1.62      0.68 o 
  -4  -3   2       72.90       86.92      2.65 o 
  -3  -3   2      668.34      680.87      6.60 o 
  -2  -3   2       36.70       39.04      1.70 o 
  -1  -3   2       14.62       11.25      1.21 o 
   0  -3   2        2.16        6.59      0.98 o 
   1  -3   2       88.19       62.70      1.73 o 
   2  -3   2      772.69      870.68      6.03 o 
   3  -3   2      286.25      284.62      3.43 o 
   4  -3   2       83.98       80.24      1.84 o 
   5  -3   2        7.97        4.99      0.92 o 
   6  -3   2        0.04        0.37      1.20 o 
   7  -3   2       19.78       19.22      2.31 o 
   8  -3   2        0.59        0.67      1.03 o 
  -9  -2   2        3.06        3.84      1.69 o 
  -8  -2   2        0.11       -0.60      1.47 o 
  -7  -2   2       42.37       40.68      2.88 o 
  -6  -2   2      496.74      472.64      9.18 o 
  -5  -2   2        0.17        0.58      0.33 o 
  -4  -2   2      297.33      314.39     10.46 o 
  -3  -2   2     1527.75     1759.75      9.76 o 
  -2  -2   2      130.64      141.00      2.59 o 
  -1  -2   2       11.59        7.52      0.71 o 
   0  -2   2      192.50      146.10      4.35 o 
   1  -2   2        3.58        9.99      1.14 o 
   2  -2   2      177.74      172.63      2.05 o 
   3  -2   2        0.96        0.17      0.26 o 
   4  -2   2      255.12      243.85      4.12 o 
   5  -2   2       15.29       25.83      1.20 o 
   6  -2   2      190.84      231.62      5.87 o 
   7  -2   2       10.76       15.92      2.01 o 
   8  -2   2       76.72       81.47      4.72 o 
   9  -2   2        6.52        5.02      2.39 o 
  -9  -1   2       10.11        8.09      4.96 o 
  -8  -1   2        1.86        2.00      1.53 o 
  -7  -1   2      120.84      129.70      4.73 o 
  -6  -1   2     1149.89     1166.86     11.13 o 
  -5  -1   2      770.36      768.08      7.87 o 
  -4  -1   2       16.39       15.32      1.30 o 
  -3  -1   2      568.75      621.63      4.00 o 
  -2  -1   2       68.36       50.00      1.15 o 
  -1  -1   2     1157.48     1269.72      6.11 o 
   0  -1   2     1887.87     1809.43     13.03 o 
   1  -1   2      203.48      158.28      2.62 o 
   2  -1   2      386.36      334.50      2.61 o 
   3  -1   2        2.41        3.80      0.35 o 
   4  -1   2       49.20       29.84      1.31 o 
   5  -1   2       16.98       22.16      1.19 o 
   6  -1   2       48.15       47.13      2.35 o 
   7  -1   2       49.69       57.65      3.23 o 
   8  -1   2       21.82       31.85      4.13 o 
   9  -1   2        3.53        2.24      1.59 o 
  -9   0   2        0.32       -1.10      4.25 o 
  -8   0   2      169.07      178.29      8.02 o 
  -7   0   2       61.17       65.30      4.20 o 
  -6   0   2       52.94       51.97      2.22 o 
  -5   0   2       52.19       56.09      2.04 o 
  -4   0   2        1.82        1.42      0.40 o 
  -3   0   2       69.35       60.17      1.78 o 
  -2   0   2      444.18      437.17      4.78 o 
  -1   0   2       20.62       35.58      0.97 o 
   0   0   2      350.15      427.63      4.37 o 
   1   0   2     3386.50     3308.36     17.58 o 
   2   0   2      965.47     1092.04      5.12 o 
   3   0   2       99.17      127.02      1.78 o 
   4   0   2      174.53      184.63      3.14 o 
   5   0   2        1.69        1.51      0.42 o 
   6   0   2        4.70        7.71      0.97 o 
   7   0   2       69.34       65.86      3.02 o 
   8   0   2       96.12      112.15      4.60 o 
   9   0   2        3.29        6.62      2.79 o 
  -9   1   2       14.19       12.75      2.73 o 
  -8   1   2       60.78       80.80     15.27 o 
  -7   1   2      221.84      259.45      5.08 o 
  -6   1   2       47.52       69.90      2.66 o 
  -5   1   2        7.92        3.88      0.59 o 
  -4   1   2        9.36        9.64      0.76 o 
  -3   1   2       20.16       39.72      1.43 o 
  -2   1   2        0.30        2.74      0.42 o 
  -1   1   2     2615.45     2427.77     10.60 o 
   0   1   2     2692.31     2561.67     13.27 o 
   1   1   2     1230.98     1126.83     10.88 o 
   2   1   2      121.27      108.85      1.54 o 
   3   1   2     2023.98     1928.51      9.41 o 
   4   1   2       51.59       53.68      1.11 o 
   5   1   2      163.25      167.66      3.15 o 
   6   1   2      424.32      388.53      8.47 o 
   7   1   2      177.19      173.54      4.86 o 
   8   1   2       18.24       22.81      1.93 o 
   9   1   2        1.59        3.07      1.35 o 
  -9   2   2        2.01        0.43      2.31 o 
  -8   2   2        0.89       -0.90      1.76 o 
  -7   2   2        8.86        5.47      1.10 o 
  -6   2   2       24.55       27.24      1.12 o 
  -5   2   2        6.73        4.00      0.51 o 
  -4   2   2      167.89      190.04      2.88 o 
  -3   2   2       13.53       32.26      1.02 o 
  -2   2   2     2906.18     2778.02      8.30 o 
  -1   2   2        0.39        1.52      0.27 o 
   0   2   2      810.01      847.50      4.84 o 
   1   2   2    16987.59    16389.81     94.09 o 
   2   2   2     3765.44     3621.89     18.17 o 
   3   2   2      364.18      329.85      4.22 o 
   4   2   2       12.62       16.36      0.91 o 
   5   2   2      918.81     1017.99      7.44 o 
   6   2   2       17.31       26.43      1.04 o 
   7   2   2        1.77        7.44      2.07 o 
   8   2   2       12.93        7.84      2.02 o 
   9   2   2        4.25        3.93      1.25 o 
  -8   3   2       20.10       16.19      4.41 o 
  -7   3   2      143.12      135.86      7.47 o 
  -6   3   2       47.30       66.07      1.68 o 
  -5   3   2      173.01      203.77      2.88 o 
  -4   3   2      103.57      124.10      1.91 o 
  -3   3   2        0.49        0.81      0.25 o 
  -2   3   2      856.42     1013.56      5.27 o 
  -1   3   2       53.32       64.01      1.32 o 
   0   3   2        0.09        4.79      0.48 o 
   1   3   2     1849.55     1794.05     19.92 o 
   2   3   2      165.40      120.54      3.91 o 
   3   3   2      633.68      619.10      5.56 o 
   4   3   2      168.92      179.33      3.22 o 
   5   3   2       23.63       22.41      1.33 o 
   6   3   2       71.99       81.13      2.54 o 
   7   3   2        2.66        6.10      0.86 o 
   8   3   2       15.99       33.00      3.71 o 
   9   3   2        7.15       15.28      2.76 o 
  -8   4   2       85.42       89.61      6.72 o 
  -7   4   2      167.93      166.20     11.94 o 
  -6   4   2        7.98        5.95      0.80 o 
  -5   4   2        0.01        0.52      0.46 o 
  -4   4   2      169.96      163.17      3.26 o 
  -3   4   2      249.11      246.59      3.77 o 
  -2   4   2        1.70        2.41      0.36 o 
  -1   4   2      180.30      213.79      2.99 o 
   0   4   2      156.90      164.98      2.55 o 
   1   4   2      436.82      423.61     10.05 o 
   2   4   2      201.94      286.39      5.31 o 
   3   4   2       87.15       47.61      2.39 o 
   4   4   2        1.22        2.66      0.67 o 
   5   4   2      271.85      241.11      5.59 o 
   6   4   2       28.24       10.39      1.00 o 
   7   4   2       41.80       32.28      1.80 o 
   8   4   2      111.17      128.51      7.44 o 
   9   4   2       21.43       16.89      2.96 o 
  -7   5   2       11.76       14.37      2.87 o 
  -6   5   2        9.48       10.90      1.66 o 
  -5   5   2       34.70       25.61      1.80 o 
  -4   5   2       35.26       31.24      1.96 o 
  -3   5   2       13.67       16.23      1.25 o 
  -2   5   2      325.55      336.56      4.59 o 
  -1   5   2       18.95       15.15      2.13 o 
   0   5   2      106.14       98.99      2.34 o 
   1   5   2      335.70      286.95      5.73 o 
   2   5   2      113.71       81.65      3.35 o 
   3   5   2        3.26        2.32      0.73 o 
   4   5   2      294.32      323.31      7.06 o 
   5   5   2        8.13        9.21      0.96 o 
   6   5   2       64.13       65.69      2.81 o 
   7   5   2        7.05        3.36      1.15 o 
   8   5   2      221.38      255.07     10.79 o 
   9   5   2      125.06      129.60      8.15 o 
  -7   6   2        8.33        8.40      2.21 o 
  -6   6   2        2.13        0.98      0.93 o 
  -5   6   2        8.59        3.16      0.75 o 
  -4   6   2        5.46        6.07      0.86 o 
  -3   6   2       89.09       88.05      3.41 o 
  -2   6   2        0.38        0.26      0.35 o 
  -1   6   2        6.72        8.52      0.77 o 
   0   6   2        0.01        0.34      0.36 o 
   1   6   2      276.79      299.13      5.40 o 
   2   6   2       21.15       11.24      1.36 o 
   3   6   2       44.51       62.82      2.48 o 
   4   6   2      195.26      235.99      5.56 o 
   5   6   2      117.29      114.33      6.08 o 
   6   6   2       10.26       13.32      2.27 o 
   7   6   2        7.25        5.50      1.79 o 
   8   6   2       19.08       22.18      3.35 o 
   9   6   2       61.44       70.73      6.18 o 
  -6   7   2       10.65       19.40      2.43 o 
  -5   7   2       17.18       32.62      2.34 o 
  -4   7   2       55.21       69.31      3.30 o 
  -3   7   2       56.89       37.22      3.37 o 
  -2   7   2       94.44       84.16      3.48 o 
  -1   7   2        1.85        1.50      0.56 o 
   0   7   2       35.88       40.21      3.67 o 
   1   7   2       22.62       23.68      2.49 o 
   2   7   2      122.54      100.17      5.27 o 
   3   7   2       61.34       39.26      2.72 o 
   4   7   2        9.70        5.26      1.16 o 
   5   7   2      114.12      121.20      8.23 o 
   6   7   2        4.97        7.54      1.86 o 
   7   7   2        8.84        7.82      2.16 o 
   8   7   2        1.30        2.78      1.91 o 
   9   7   2       16.73       15.50      5.19 o 
  -5   8   2       46.28       37.88      3.98 o 
  -4   8   2       52.24       65.88      4.93 o 
  -3   8   2       58.71       68.52      4.79 o 
  -2   8   2       27.17       24.48      1.64 o 
  -1   8   2       19.50       24.86      1.96 o 
   0   8   2        3.31        5.41      1.03 o 
   1   8   2       57.63       61.50      4.29 o 
   2   8   2        6.35        9.10      1.75 o 
   3   8   2       37.11       26.80      3.11 o 
   4   8   2       29.09       14.77      1.92 o 
   5   8   2        0.11        4.43      1.58 o 
   6   8   2       15.82       16.38      2.86 o 
   7   8   2        0.69        2.07      1.51 o 
   8   8   2       43.63       56.82      5.76 o 
  -5   9   2        3.86        6.48      1.88 o 
  -4   9   2        0.02       -0.15      4.05 o 
  -3   9   2        0.81        3.65      2.53 o 
  -2   9   2       26.70       18.30      2.65 o 
  -1   9   2        0.56        1.33      0.96 o 
   0   9   2       10.72       15.14      1.74 o 
   1   9   2        3.30        2.25      1.15 o 
   2   9   2       17.34       11.13      2.07 o 
   3   9   2        0.78        1.34      1.21 o 
   4   9   2        2.49        0.24      1.42 o 
   5   9   2        0.03        0.72      1.69 o 
   6   9   2       27.51       32.73      4.13 o 
   7   9   2        4.23        5.49      3.16 o 
   8   9   2       34.97       33.12      4.62 o 
  -3  10   2       50.39       64.52      8.22 o 
  -2  10   2        0.07        0.15      1.00 o 
  -1  10   2        0.12        2.23      2.46 o 
   0  10   2       10.23        5.97      1.28 o 
   1  10   2        6.42        4.85      1.48 o 
   2  10   2        0.94        2.06      1.22 o 
   3  10   2       23.91       25.51      3.43 o 
   4  10   2       93.38      125.81      6.11 o 
   5  10   2        3.75        2.26      1.49 o 
   6  10   2        4.03       25.42     22.55 o 
   7  10   2       18.68       23.54      3.81 o 
  -2  11   2       20.12       27.32      3.46 o 
  -1  11   2       14.74        9.44      2.07 o 
   0  11   2        0.47        2.54      1.32 o 
   1  11   2       29.17       21.69      2.39 o 
   2  11   2       12.15       14.07      5.43 o 
   3  11   2       21.65       13.12      3.17 o 
   4  11   2        3.70        3.46      1.72 o 
   5  11   2        9.25        2.19      1.26 o 
   6  11   2       14.46        2.32      4.41 o 
   1  12   2        1.13        3.60      1.56 o 
   2  12   2        1.88        1.73      1.88 o 
   3  12   2        0.60        0.95      1.31 o 
   4  12   2        4.65        2.77      3.45 o 
  -3 -10   3       14.40       13.86      2.70 o 
  -2 -10   3        2.80        4.23      1.96 o 
  -1 -10   3       37.88       45.42      4.97 o 
   0 -10   3        4.85        0.55      1.89 o 
  -5  -9   3        2.65        1.01      1.84 o 
  -4  -9   3       15.70       13.94      3.55 o 
  -3  -9   3       12.24        3.25      5.03 o 
  -2  -9   3        0.48        0.63      0.94 o 
  -1  -9   3       11.69       15.21      2.13 o 
   0  -9   3       54.37       59.51      4.08 o 
   1  -9   3        0.74       -0.01      1.83 o 
   2  -9   3        1.62        1.79      3.75 o 
  -6  -8   3        0.04        0.72      1.32 o 
  -5  -8   3        6.39        3.47      1.12 o 
  -4  -8   3        0.83        0.68      0.86 o 
  -3  -8   3       39.93       40.40      3.53 o 
  -2  -8   3        0.73        1.30      1.41 o 
  -1  -8   3       56.96       55.11      3.62 o 
   0  -8   3        2.91        3.63      1.42 o 
   1  -8   3       13.16        8.44      2.36 o 
   2  -8   3        0.09        1.09      1.28 o 
   3  -8   3        8.39       16.66      3.13 o 
   4  -8   3        1.48        0.02      1.40 o 
  -7  -7   3        0.07       -0.08      2.03 o 
  -6  -7   3        1.29        0.53      0.91 o 
  -5  -7   3        5.28        2.85      1.07 o 
  -4  -7   3        9.86        8.21      1.42 o 
  -3  -7   3       20.67       15.56      2.60 o 
  -2  -7   3       14.05       23.43      3.09 o 
  -1  -7   3        0.15        2.06      1.14 o 
   0  -7   3        6.41        4.12      0.78 o 
   1  -7   3       67.12       51.07      2.91 o 
   2  -7   3       12.03       18.99      2.96 o 
   3  -7   3        0.09       -0.22      1.43 o 
   4  -7   3       25.49       46.97      4.99 o 
   5  -7   3       27.42       46.58      5.22 o 
  -8  -6   3        7.30        8.95      3.56 o 
  -7  -6   3        2.73        2.06      1.48 o 
  -6  -6   3       50.91       53.11      3.22 o 
  -5  -6   3       99.32       95.39      4.90 o 
  -4  -6   3        7.08        7.24      1.40 o 
  -3  -6   3      690.41      684.32     14.99 o 
  -2  -6   3      867.01      862.93     11.48 o 
  -1  -6   3       78.73       70.92      4.95 o 
   0  -6   3        0.22        1.83      0.52 o 
   1  -6   3      237.43      223.97      9.62 o 
   2  -6   3       46.12       32.32      1.83 o 
   3  -6   3       14.16       17.53      1.94 o 
   4  -6   3       42.45       40.13      5.02 o 
   5  -6   3        0.80        2.97      1.96 o 
   6  -6   3       17.83       14.77      2.89 o 
  -8  -5   3        0.04       -0.50      1.19 o 
  -7  -5   3        5.06        2.79      1.22 o 
  -6  -5   3        1.34        0.85      0.89 o 
  -5  -5   3       57.61       50.13      2.64 o 
  -4  -5   3      149.17      145.03      3.92 o 
  -3  -5   3       90.31       78.18      4.63 o 
  -2  -5   3      398.32      404.46      9.12 o 
  -1  -5   3      263.72      256.89      8.55 o 
   0  -5   3        0.17        0.38      0.37 o 
   1  -5   3       70.39       60.59      3.81 o 
   2  -5   3      185.61      174.31      3.09 o 
   3  -5   3       15.25       10.69      1.16 o 
   4  -5   3       23.83       30.87      2.56 o 
   5  -5   3        1.05        1.48      1.91 o 
   6  -5   3      147.73      158.71      8.96 o 
   7  -5   3        0.01       -0.10      2.47 o 
  -8  -4   3      105.75       83.67      5.02 o 
  -7  -4   3       32.26       29.49      2.90 o 
  -6  -4   3        0.06       -0.10      0.85 o 
  -5  -4   3       34.45       21.92      1.60 o 
  -4  -4   3       20.49       24.86      1.54 o 
  -3  -4   3       30.51       39.58      2.88 o 
  -2  -4   3        6.48        5.40      1.09 o 
  -1  -4   3       45.88       53.36      2.07 o 
   0  -4   3      135.66      139.30      6.48 o 
   1  -4   3      806.33      867.25     14.33 o 
   2  -4   3        9.74       24.90      1.40 o 
   3  -4   3       73.62       91.62      2.75 o 
   4  -4   3       14.26        5.28      0.66 o 
   5  -4   3       25.86       32.86      2.54 o 
   6  -4   3       32.85       23.97      3.41 o 
   7  -4   3        3.13        5.84      1.97 o 
  -9  -3   3       23.07       22.14      3.54 o 
  -8  -3   3       82.44      103.61      5.46 o 
  -7  -3   3        0.37        0.96      0.97 o 
  -6  -3   3        1.06        0.21      0.40 o 
  -5  -3   3       23.88       16.97      1.22 o 
  -4  -3   3      117.09      114.85      2.73 o 
  -3  -3   3       83.95      113.94      3.21 o 
  -2  -3   3      213.25      240.04      4.73 o 
  -1  -3   3      175.34      166.53      3.35 o 
   0  -3   3        8.52        7.27      0.99 o 
   1  -3   3       76.88       83.86      5.18 o 
   2  -3   3       46.33       40.21      1.69 o 
   3  -3   3       57.83       73.18      1.81 o 
   4  -3   3        1.96        0.38      0.39 o 
   5  -3   3     1654.32     1708.00     11.85 o 
   6  -3   3       19.44       28.99      2.72 o 
   7  -3   3       16.12       18.17      2.62 o 
   8  -3   3        2.63        4.66      1.90 o 
  -9  -2   3       22.54       31.26      4.04 o 
  -8  -2   3       30.45       26.47      3.47 o 
  -7  -2   3       11.84        8.55      1.44 o 
  -6  -2   3       27.09       27.34      2.25 o 
  -5  -2   3       11.39       12.51      1.71 o 
  -4  -2   3      610.02      654.04      8.20 o 
  -3  -2   3      572.96      634.36     10.64 o 
  -2  -2   3       61.17       53.17      1.92 o 
  -1  -2   3      105.13      107.57      2.52 o 
   0  -2   3        6.25        4.37      0.73 o 
   1  -2   3      852.99      965.69      9.95 o 
   2  -2   3      172.08      188.34      2.56 o 
   3  -2   3       76.96       75.22      1.81 o 
   4  -2   3       33.78       33.19      1.13 o 
   5  -2   3      924.64      920.93     12.43 o 
   6  -2   3       71.45       72.00      2.97 o 
   7  -2   3        0.06        0.38      1.00 o 
   8  -2   3       45.26       43.16      6.29 o 
  -9  -1   3       69.08       87.46      9.28 o 
  -8  -1   3       43.45       54.17      5.69 o 
  -7  -1   3      167.93      168.04      5.80 o 
  -6  -1   3        3.47        1.12      0.98 o 
  -5  -1   3        1.52        1.89      0.91 o 
  -4  -1   3       77.64       58.50      2.86 o 
  -3  -1   3      293.66      297.36      9.70 o 
  -2  -1   3      594.45      583.61      4.84 o 
  -1  -1   3       17.71       12.27      0.82 o 
   0  -1   3      282.39      264.12     11.81 o 
   1  -1   3     3360.60     3342.77     20.05 o 
   2  -1   3      275.85      293.61      3.09 o 
   3  -1   3       32.10       39.16      1.15 o 
   4  -1   3      151.93      133.76      2.12 o 
   5  -1   3        4.92        8.44      0.81 o 
   6  -1   3       80.88       97.60      2.98 o 
   7  -1   3      106.94      108.76      5.00 o 
   8  -1   3        3.06        5.47      1.40 o 
   9  -1   3       36.06       31.38      5.09 o 
  -9   0   3       24.26       27.00      4.00 o 
  -8   0   3      257.47      329.95     11.24 o 
  -7   0   3      155.56      174.57      6.36 o 
  -6   0   3       10.93        2.62      2.02 o 
  -5   0   3      251.44      231.77      5.11 o 
  -4   0   3      103.86       92.30      2.40 o 
  -3   0   3        0.39        1.88      0.48 o 
  -2   0   3      713.23      684.85      4.83 o 
  -1   0   3      117.11      131.36      2.44 o 
   0   0   3     4131.21     3982.60     16.35 o 
   1   0   3      192.11      192.68      3.17 o 
   2   0   3       70.08       84.12      1.65 o 
   3   0   3       91.58       81.45      1.40 o 
   4   0   3        0.73        2.57      0.39 o 
   5   0   3      319.78      320.99      4.62 o 
   6   0   3      105.92       93.88      3.84 o 
   7   0   3       37.04       32.59      2.20 o 
   8   0   3       11.38       10.04      1.36 o 
   9   0   3        0.00        0.41      1.77 o 
  -9   1   3       35.20       51.81      5.28 o 
  -8   1   3       51.95       56.68      3.84 o 
  -7   1   3       24.97       26.37      1.93 o 
  -6   1   3       10.48        7.52      0.92 o 
  -5   1   3      457.09      421.64      5.87 o 
  -4   1   3       16.00       15.88      1.33 o 
  -3   1   3       17.32       21.08      1.14 o 
  -2   1   3       21.36       24.98      1.07 o 
  -1   1   3       58.56       59.00      1.55 o 
   0   1   3     2912.28     2673.66     12.47 o 
   1   1   3     1646.14     1322.70      7.55 o 
   2   1   3      272.84      229.67      3.07 o 
   3   1   3       39.65       42.18      1.19 o 
   4   1   3        0.61        1.26      0.34 o 
   5   1   3      613.80      626.59      8.47 o 
   6   1   3        1.47        3.90      0.97 o 
   7   1   3       37.44       27.19      2.03 o 
   8   1   3        3.63        6.62      1.14 o 
   9   1   3      127.37      121.87      9.59 o 
  -8   2   3        7.08        6.60      2.77 o 
  -7   2   3        1.33        2.82      0.92 o 
  -6   2   3       25.57       38.47      1.97 o 
  -5   2   3      105.13      127.78      3.47 o 
  -4   2   3      164.66      204.72      3.96 o 
  -3   2   3        3.13        0.58      0.27 o 
  -2   2   3      228.06      245.35      2.65 o 
  -1   2   3      377.35      369.47      4.05 o 
   0   2   3        3.26        1.95      0.43 o 
   1   2   3     1284.90     1336.19      6.64 o 
   2   2   3       42.47       48.28      1.63 o 
   3   2   3        0.36        3.47      0.46 o 
   4   2   3      106.18       74.99      4.22 o 
   5   2   3       52.09       82.84      1.98 o 
   6   2   3       38.82       34.09      1.07 o 
   7   2   3       25.95       29.99      2.16 o 
   8   2   3       19.26       12.49      1.76 o 
   9   2   3      165.83      197.15     11.68 o 
  -8   3   3        1.41        5.95      3.61 o 
  -7   3   3        3.06        1.28      1.38 o 
  -6   3   3       47.09       51.29      2.36 o 
  -5   3   3        0.08        0.40      0.34 o 
  -4   3   3      129.75      119.17      2.16 o 
  -3   3   3        0.42        8.88      0.91 o 
  -2   3   3      286.01      317.42      3.28 o 
  -1   3   3     1146.71      913.98      9.54 o 
   0   3   3       52.56       23.12      0.93 o 
   1   3   3     1921.41     2019.79      9.64 o 
   2   3   3       21.02       26.83      1.44 o 
   3   3   3       37.13       31.32      1.46 o 
   4   3   3      484.30      491.83      7.59 o 
   5   3   3        0.09        0.63      0.45 o 
   6   3   3       10.89       18.15      1.17 o 
   7   3   3        0.15        1.55      0.36 o 
   8   3   3       21.24       22.76      2.39 o 
   9   3   3       16.75       20.03      2.43 o 
  -8   4   3       16.79       32.53      4.26 o 
  -7   4   3        6.98        5.48      2.88 o 
  -6   4   3       32.94       19.68      1.50 o 
  -5   4   3      563.75      539.95      6.06 o 
  -4   4   3       82.44      110.65      2.23 o 
  -3   4   3      102.99      124.31      2.13 o 
  -2   4   3       53.26       76.04      1.67 o 
  -1   4   3      117.33      141.50      2.10 o 
   0   4   3      486.53      415.04      4.21 o 
   1   4   3       31.11       26.88      1.54 o 
   2   4   3        0.62        4.42      1.47 o 
   3   4   3      240.11      231.07      3.41 o 
   4   4   3       27.67       26.75      1.54 o 
   5   4   3       54.83       33.25      1.54 o 
   6   4   3        1.28        0.02      0.56 o 
   7   4   3       87.50       78.09      3.64 o 
   8   4   3       15.19       10.90      2.28 o 
   9   4   3        8.43        8.77      2.94 o 
  -7   5   3        4.21        0.96      4.11 o 
  -6   5   3        0.54        2.05      0.91 o 
  -5   5   3       51.24       30.15      1.98 o 
  -4   5   3       45.18       49.44      2.21 o 
  -3   5   3        5.49        3.68      0.56 o 
  -2   5   3       50.07       26.09      3.68 o 
  -1   5   3       38.46       18.31      2.36 o 
   0   5   3      604.40      590.96      5.90 o 
   1   5   3        4.52        4.84      0.54 o 
   2   5   3       17.02       40.94      2.21 o 
   3   5   3       41.64       18.33      1.67 o 
   4   5   3       93.93      112.46      4.16 o 
   5   5   3        0.56        1.36      0.79 o 
   6   5   3       67.14      106.68      6.04 o 
   7   5   3       91.21       66.33      5.10 o 
   8   5   3       43.11       68.97     12.83 o 
   9   5   3      131.89      121.87      7.85 o 
  -7   6   3       58.17       78.37      6.38 o 
  -6   6   3        5.07        8.22      2.22 o 
  -5   6   3        0.31        0.91      0.71 o 
  -4   6   3        3.39        8.30      0.96 o 
  -3   6   3       59.81       78.09      2.73 o 
  -2   6   3       32.03       42.60      1.47 o 
  -1   6   3      241.10      212.67      3.49 o 
   0   6   3       39.11       42.55      1.73 o 
   1   6   3        1.92        1.76      0.42 o 
   2   6   3        8.97       10.69      1.40 o 
   3   6   3      106.44       99.31      3.47 o 
   4   6   3        5.32        2.55      0.86 o 
   5   6   3        5.27        6.54      2.05 o 
   6   6   3       96.82       92.76      5.84 o 
   7   6   3       81.82       88.20      6.11 o 
   8   6   3       50.18       48.63      8.84 o 
   9   6   3       93.95       98.87     11.30 o 
  -6   7   3        0.93        4.32      1.54 o 
  -5   7   3       12.90        8.31      1.26 o 
  -4   7   3        4.84        6.23      1.60 o 
  -3   7   3        0.96        1.05      0.76 o 
  -2   7   3      325.20      349.75      6.12 o 
  -1   7   3        0.80        1.45      0.54 o 
   0   7   3       24.29       22.30      1.48 o 
   1   7   3        5.57        4.79      0.93 o 
   2   7   3      164.24      143.08      4.15 o 
   3   7   3        0.34        0.40      0.69 o 
   4   7   3       69.65       62.43      4.39 o 
   5   7   3       53.04       36.81      3.65 o 
   6   7   3      123.42      126.63      8.48 o 
   7   7   3        0.40       -0.21      1.53 o 
   8   7   3        1.12        2.11      1.55 o 
   9   7   3        0.71        0.86      1.55 o 
  -5   8   3        4.15       11.72      3.13 o 
  -4   8   3        6.60       14.50      2.36 o 
  -3   8   3        1.10        6.77      1.87 o 
  -2   8   3      295.84      316.94      6.07 o 
  -1   8   3      187.90      186.23      4.54 o 
   0   8   3        1.18        0.97      0.78 o 
   1   8   3        5.80        4.95      1.35 o 
   2   8   3        0.66       -0.10      0.87 o 
   3   8   3      113.77      101.33      4.55 o 
   4   8   3       31.25       14.78      2.34 o 
   5   8   3        8.91        6.53      2.58 o 
   6   8   3        3.84        2.84      1.66 o 
   7   8   3        8.92       17.75      3.65 o 
   8   8   3       11.90       12.60      3.51 o 
  -5   9   3       49.36       65.84      5.38 o 
  -4   9   3       12.19       10.31      1.76 o 
  -3   9   3       26.54       41.45      4.00 o 
  -2   9   3      134.94      151.62      7.25 o 
  -1   9   3      204.87      193.17      5.71 o 
   0   9   3        7.01       12.52      1.64 o 
   1   9   3       85.47      101.25      5.76 o 
   2   9   3        9.99        6.72      1.79 o 
   3   9   3       22.25       36.85      3.02 o 
   4   9   3       27.14       16.51      2.55 o 
   5   9   3        1.24        0.66      1.08 o 
   6   9   3        0.89        1.12      1.32 o 
   7   9   3        3.29        3.63      2.33 o 
   8   9   3       12.01       12.30      2.93 o 
  -3  10   3        2.05       -1.41      1.49 o 
  -2  10   3        4.73        0.97      1.21 o 
  -1  10   3       10.59        4.86      2.14 o 
   0  10   3       18.67       11.07      2.74 o 
   1  10   3        3.12        4.96      1.51 o 
   2  10   3        3.01        0.50      1.01 o 
   3  10   3        0.03        1.05      0.96 o 
   4  10   3       32.95       31.09      3.02 o 
   5  10   3        9.26       16.53      4.67 o 
   6  10   3       20.15       12.83      2.88 o 
   7  10   3       19.62       11.98      2.74 o 
  -2  11   3        0.67        0.21      1.39 o 
  -1  11   3        6.30        4.80      1.53 o 
   0  11   3        2.53        1.84      2.05 o 
   1  11   3        0.35       -0.75      0.90 o 
   2  11   3        0.11       -1.43      1.43 o 
   3  11   3       12.45       15.96      2.97 o 
   4  11   3       10.13        2.96      1.32 o 
   5  11   3       18.40       18.50      5.78 o 
   6  11   3       21.27       18.15      7.13 o 
   0  12   3        0.37        0.87      1.02 o 
   1  12   3       10.42       19.06      3.05 o 
   2  12   3       71.91       70.75      8.65 o 
   3  12   3        6.52       15.66      2.38 o 
   4  12   3        6.07        5.26      1.61 o 
  -4  -9   4        1.22       -1.11      1.41 o 
  -3  -9   4       16.24       14.00      2.88 o 
  -2  -9   4       26.88       29.56      3.98 o 
  -1  -9   4       10.44       23.09      2.64 o 
   0  -9   4        4.73        3.05      1.47 o 
   1  -9   4        1.56        2.62      1.56 o 
  -5  -8   4       53.66       73.79      4.35 o 
  -4  -8   4       69.74       77.00      4.90 o 
  -3  -8   4       17.82        8.86      2.33 o 
  -2  -8   4       12.62       11.45      2.67 o 
  -1  -8   4       28.05       31.22      4.00 o 
   0  -8   4       32.56       24.02      3.33 o 
   1  -8   4       21.11       17.89      3.05 o 
   2  -8   4        4.80        5.61      2.69 o 
   3  -8   4        4.09       10.15      2.71 o 
  -6  -7   4       31.98       43.23      4.06 o 
  -5  -7   4        0.72       -0.41      0.86 o 
  -4  -7   4       61.03       44.38      3.59 o 
  -3  -7   4       34.07       36.92      4.03 o 
  -2  -7   4       48.80       54.99      4.85 o 
  -1  -7   4        0.71        0.85      1.09 o 
   0  -7   4       20.67       18.18      2.88 o 
   1  -7   4        1.30        3.25      1.82 o 
   2  -7   4        5.78        1.67      1.46 o 
   3  -7   4       54.05       51.76      5.18 o 
   4  -7   4       53.14       74.33      6.45 o 
  -7  -6   4       42.35       48.50      4.17 o 
  -6  -6   4        4.04        2.08      1.28 o 
  -5  -6   4       66.35       59.74      3.90 o 
  -4  -6   4       87.46       93.92      4.84 o 
  -3  -6   4       19.82       20.41      2.81 o 
  -2  -6   4       85.72       97.32      3.85 o 
  -1  -6   4      117.30      129.22      5.33 o 
   0  -6   4        9.62        8.29      2.01 o 
   1  -6   4       12.72        7.37      1.54 o 
   2  -6   4      135.76      114.98      5.43 o 
   3  -6   4       86.61       77.16      7.67 o 
   4  -6   4       13.58       27.19      3.80 o 
   5  -6   4      106.98       96.62      7.31 o 
  -8  -5   4       49.54       53.92      4.37 o 
  -7  -5   4       28.77       28.66      3.15 o 
  -6  -5   4        0.91       -0.28      1.35 o 
  -5  -5   4        5.76        7.82      1.65 o 
  -4  -5   4        9.10        6.71      1.30 o 
  -3  -5   4       22.13       16.38      2.36 o 
  -2  -5   4      387.85      395.82      7.44 o 
  -1  -5   4      115.34      101.46      3.47 o 
   0  -5   4      113.25      116.69      6.14 o 
   1  -5   4        9.78        1.62      1.60 o 
   2  -5   4      176.96      156.77      6.53 o 
   3  -5   4      156.79      153.56      5.98 o 
   4  -5   4        0.03       -1.08      2.22 o 
   5  -5   4        3.50        1.56      1.80 o 
   6  -5   4       19.98       18.40      3.37 o 
  -8  -4   4        6.27       10.98      1.93 o 
  -7  -4   4        0.15        0.51      1.64 o 
  -6  -4   4       63.84       81.00      5.64 o 
  -5  -4   4      152.84      150.76      4.28 o 
  -4  -4   4        4.72        8.20      1.07 o 
  -3  -4   4       20.12       12.57      3.64 o 
  -2  -4   4      271.13      261.81      5.15 o 
  -1  -4   4      104.53       95.17      2.95 o 
   0  -4   4        1.54        5.80      1.57 o 
   1  -4   4       10.67       15.48      2.21 o 
   2  -4   4      179.04      166.87      6.50 o 
   3  -4   4       14.07        8.59      2.43 o 
   4  -4   4      108.88       98.37      3.45 o 
   5  -4   4       68.27       68.72      7.87 o 
   6  -4   4        7.32        7.05      2.10 o 
   7  -4   4        0.57        2.48      1.83 o 
  -8  -3   4      116.16      126.33      6.10 o 
  -7  -3   4       16.70       15.27      2.12 o 
  -6  -3   4       49.98       62.20      7.90 o 
  -5  -3   4      315.72      299.72      6.40 o 
  -4  -3   4       10.15       17.88      1.27 o 
  -3  -3   4       67.27       90.90      3.12 o 
  -2  -3   4       10.96        7.50      0.92 o 
  -1  -3   4      222.48      217.51      3.93 o 
   0  -3   4        3.15        6.77      1.03 o 
   1  -3   4      304.93      298.23      6.71 o 
   2  -3   4        3.29        1.20      0.93 o 
   3  -3   4       83.18       90.15      2.01 o 
   4  -3   4       36.79       38.77      1.55 o 
   5  -3   4      225.75      243.90      4.33 o 
   6  -3   4        3.79        1.09      1.14 o 
   7  -3   4       37.91       34.43      4.28 o 
   8  -3   4       85.59       94.72      7.24 o 
  -8  -2   4       32.91       44.56      3.51 o 
  -7  -2   4        1.79        1.23      1.15 o 
  -6  -2   4        1.01        2.89      1.11 o 
  -5  -2   4      141.55      130.33      6.10 o 
  -4  -2   4        4.67        2.79      0.66 o 
  -3  -2   4       85.30       77.22      2.75 o 
  -2  -2   4      465.21      453.41      6.90 o 
  -1  -2   4       23.95       20.50      1.76 o 
   0  -2   4       68.80       57.76      2.78 o 
   1  -2   4       10.70        6.25      0.84 o 
   2  -2   4        2.87        4.24      0.61 o 
   3  -2   4      144.94      144.87      2.51 o 
   4  -2   4      380.81      368.53      4.47 o 
   5  -2   4      183.91      173.26      3.54 o 
   6  -2   4      104.00      124.72      7.05 o 
   7  -2   4       21.61       22.54      2.52 o 
   8  -2   4      101.20       93.63      5.29 o 
  -8  -1   4        0.06       -0.31      1.08 o 
  -7  -1   4       10.49       11.24      1.69 o 
  -6  -1   4        0.02        1.30      0.89 o 
  -5  -1   4       49.05       41.51      2.74 o 
  -4  -1   4      116.93      129.10      2.48 o 
  -3  -1   4      130.07      134.12      3.18 o 
  -2  -1   4      338.60      342.56      4.87 o 
  -1  -1   4      473.83      535.48      5.44 o 
   0  -1   4      572.78      628.85     10.95 o 
   1  -1   4      521.86      587.10      7.49 o 
   2  -1   4       17.06       22.01      0.92 o 
   3  -1   4     1002.41      917.46      6.41 o 
   4  -1   4       42.18       43.17      1.32 o 
   5  -1   4      112.35       93.09      1.95 o 
   6  -1   4       16.41       14.17      1.63 o 
   7  -1   4       54.32       54.54      2.89 o 
   8  -1   4       11.42        9.69      1.91 o 
  -8   0   4        1.71        2.23      2.00 o 
  -7   0   4        0.40        0.26      0.75 o 
  -6   0   4        0.04        0.54      0.68 o 
  -5   0   4     1085.13     1044.65     13.19 o 
  -4   0   4        1.18        0.83      0.76 o 
  -3   0   4      305.34      263.92      7.04 o 
  -2   0   4      237.66      239.71      3.49 o 
  -1   0   4      521.42      590.89      5.75 o 
   0   0   4       84.31       82.18      2.79 o 
   1   0   4       33.77       38.03      1.92 o 
   2   0   4      230.23      239.28      3.38 o 
   3   0   4        3.59       13.35      1.74 o 
   4   0   4       21.43       24.96      0.97 o 
   5   0   4        1.10        0.66      0.32 o 
   6   0   4       88.74       71.54      3.05 o 
   7   0   4        8.13       11.45      1.32 o 
   8   0   4        0.86        0.04      0.73 o 
   9   0   4       40.61       44.98      3.61 o 
  -8   1   4       12.00        5.32      1.52 o 
  -7   1   4       27.12       38.26      2.49 o 
  -6   1   4       30.27       20.06      2.01 o 
  -5   1   4     1538.84     1609.20     13.85 o 
  -4   1   4      671.43      660.35      8.12 o 
  -3   1   4      224.15      168.66     10.37 o 
  -2   1   4      238.39      322.55      4.24 o 
  -1   1   4        1.26        0.01      0.31 o 
   0   1   4     1646.22     1620.94     21.49 o 
   1   1   4      415.95      400.41      7.68 o 
   2   1   4        4.55        5.86      0.47 o 
   3   1   4        0.55        1.08      0.35 o 
   4   1   4      273.45      258.21      4.10 o 
   5   1   4      100.14       91.45      2.33 o 
   6   1   4       11.43        4.86      0.83 o 
   7   1   4       90.28       86.79      3.57 o 
   8   1   4       46.14       44.53      2.75 o 
   9   1   4       48.13       51.63      3.76 o 
  -8   2   4        1.69       -0.46      2.24 o 
  -7   2   4       27.65       31.42      2.00 o 
  -6   2   4        3.25        3.49      0.94 o 
  -5   2   4       52.03       62.00      2.75 o 
  -4   2   4       30.30       37.34      1.95 o 
  -3   2   4        3.04        2.95      0.54 o 
  -2   2   4        1.47        0.35      0.24 o 
  -1   2   4      144.84      127.05      4.44 o 
   0   2   4        9.52       16.54      1.09 o 
   1   2   4       56.90       50.35      1.63 o 
   2   2   4       42.57       30.21      1.42 o 
   3   2   4       23.52       20.44      0.93 o 
   4   2   4       12.87       13.26      0.88 o 
   5   2   4      106.43      109.03      2.67 o 
   6   2   4       34.77       34.80      1.26 o 
   7   2   4       18.59       26.86      2.05 o 
   8   2   4        0.18        1.34      0.80 o 
   9   2   4       10.51       13.87      2.61 o 
  -8   3   4        5.33       10.71      4.30 o 
  -7   3   4        2.23        6.23      1.98 o 
  -6   3   4       67.75       74.22      4.09 o 
  -5   3   4       56.01       67.04      2.78 o 
  -4   3   4       46.71       46.89      1.57 o 
  -3   3   4      406.12      390.92      4.69 o 
  -2   3   4        2.15        5.07      0.84 o 
  -1   3   4      351.97      362.08      7.12 o 
   0   3   4       22.76       21.78      1.30 o 
   1   3   4      121.04       72.91      1.35 o 
   2   3   4      539.09      604.92      5.97 o 
   3   3   4      370.59      324.02      5.00 o 
   4   3   4     1051.96     1074.13     11.58 o 
   5   3   4       45.09       37.45      1.66 o 
   6   3   4       15.79        8.72      0.74 o 
   7   3   4        6.13        9.96      0.76 o 
   8   3   4        0.65        0.68      1.27 o 
   9   3   4        1.40        1.56      0.93 o 
  -8   4   4        0.01        5.58      2.14 o 
  -7   4   4       18.12       14.27      3.18 o 
  -6   4   4       51.91       53.48      3.38 o 
  -5   4   4       47.01       49.01      1.86 o 
  -4   4   4       55.27       58.02      2.26 o 
  -3   4   4       34.41       33.01      1.41 o 
  -2   4   4      286.69      323.88      4.33 o 
  -1   4   4      648.25      687.59      9.28 o 
   0   4   4        0.17        2.03      0.40 o 
   1   4   4     1004.67     1051.42      8.31 o 
   2   4   4     1116.73     1185.89      8.67 o 
   3   4   4     2226.06     2330.63     15.82 o 
   4   4   4        7.86        7.47      0.90 o 
   5   4   4       73.34       66.75      2.79 o 
   6   4   4       93.59       83.66      2.74 o 
   7   4   4        0.57        0.45      0.45 o 
   8   4   4       31.66       32.86      3.21 o 
   9   4   4       35.91       36.52      3.24 o 
  -7   5   4        1.23        0.51      1.32 o 
  -6   5   4       17.67       15.45      1.90 o 
  -5   5   4        2.29        0.76      0.39 o 
  -4   5   4       46.24       41.73      1.64 o 
  -3   5   4        2.21        1.50      0.39 o 
  -2   5   4        4.01        4.67      0.60 o 
  -1   5   4     1135.77     1132.32      7.53 o 
   0   5   4      202.01      188.57      3.83 o 
   1   5   4       39.35       42.09      1.70 o 
   2   5   4      327.19      263.99      4.37 o 
   3   5   4       44.02       67.60      2.24 o 
   4   5   4       25.59       21.33      1.38 o 
   5   5   4       29.75       15.69      1.57 o 
   6   5   4      118.07       95.05      4.61 o 
   7   5   4        2.19        0.36      1.40 o 
   8   5   4       67.02       74.44      5.82 o 
   9   5   4        0.71        2.01      1.85 o 
  -7   6   4       16.63       14.62      3.76 o 
  -6   6   4       34.10       20.56      3.25 o 
  -5   6   4        1.42        3.51      0.86 o 
  -4   6   4        0.61        3.65      0.49 o 
  -3   6   4        3.85        2.18      0.48 o 
  -2   6   4       29.72       24.04      1.22 o 
  -1   6   4       83.78       80.93      2.28 o 
   0   6   4       41.06       45.25      1.85 o 
   1   6   4       35.25       33.70      1.53 o 
   2   6   4        2.75        4.93      0.54 o 
   3   6   4        8.36       25.46      2.26 o 
   4   6   4       15.84       18.37      2.25 o 
   5   6   4      163.04      185.41      7.16 o 
   6   6   4        2.76       -0.92      1.28 o 
   7   6   4       11.24       22.20      3.16 o 
   8   6   4        2.35        1.48      1.32 o 
   9   6   4       22.22       22.21      3.51 o 
  -6   7   4       39.10       62.43      5.65 o 
  -5   7   4        6.18       10.79      2.83 o 
  -4   7   4       44.26       61.13      3.16 o 
  -3   7   4       30.03       42.57      1.66 o 
  -2   7   4        2.93        0.32      0.43 o 
  -1   7   4      102.81       95.26      2.88 o 
   0   7   4        2.42        2.01      0.69 o 
   1   7   4       30.69       27.82      1.47 o 
   2   7   4       10.26       15.53      1.34 o 
   3   7   4      105.70       72.57      4.45 o 
   4   7   4      109.18       76.95      4.74 o 
   5   7   4       76.35       87.78      5.45 o 
   6   7   4       19.63       17.69      2.66 o 
   7   7   4       18.58       13.93      2.61 o 
   8   7   4        0.10        1.69      1.25 o 
   9   7   4       81.54       72.42      6.44 o 
  -5   8   4        2.28        2.58      1.22 o 
  -4   8   4        7.36        7.63      1.38 o 
  -3   8   4       34.59       39.69      2.62 o 
  -2   8   4       33.04       31.78      2.10 o 
  -1   8   4        0.00        0.31      0.48 o 
   0   8   4        0.78        3.11      0.66 o 
   1   8   4       97.05       98.38      3.09 o 
   2   8   4       10.19       14.00      2.21 o 
   3   8   4       25.48       28.52      2.24 o 
   4   8   4       60.69       61.93      4.56 o 
   5   8   4       65.85       45.44      4.19 o 
   6   8   4       42.04       70.14      8.97 o 
   7   8   4       27.21       25.36      3.59 o 
   8   8   4        0.23       -0.54      2.21 o 
  -5   9   4        6.83        9.22      3.13 o 
  -4   9   4       18.85       16.76      3.09 o 
  -3   9   4       10.73        5.85      1.38 o 
  -2   9   4       55.81       78.14      5.28 o 
  -1   9   4        2.01        1.63      0.96 o 
   0   9   4       21.91       17.10      1.93 o 
   1   9   4       11.33       15.16      2.85 o 
   2   9   4       42.68       22.03      2.87 o 
   3   9   4       37.82       16.75      4.27 o 
   4   9   4        0.21        1.09      0.99 o 
   5   9   4        1.03        0.90      1.01 o 
   6   9   4        4.86        7.72      2.04 o 
   7   9   4       14.61       15.85      3.10 o 
   8   9   4        1.07       -0.76      5.71 o 
  -3  10   4        8.98        8.60      1.69 o 
  -2  10   4        0.48        1.83      1.59 o 
  -1  10   4        0.49        2.40      1.13 o 
   0  10   4        0.49        1.12      0.80 o 
   1  10   4        0.05       -0.83      0.96 o 
   2  10   4        7.93       10.43      2.10 o 
   3  10   4        3.55        2.19      1.05 o 
   4  10   4        3.49        2.09      1.24 o 
   5  10   4        4.47        5.82      1.95 o 
   6  10   4        4.51        5.18      1.77 o 
   7  10   4        0.16        2.17      2.56 o 
  -2  11   4        1.42       -0.44      1.28 o 
  -1  11   4       27.33       14.35      2.57 o 
   0  11   4        0.94        4.33      2.19 o 
   1  11   4        3.72        1.46      0.99 o 
   2  11   4        0.21        1.99      1.43 o 
   3  11   4        0.49        0.59      0.80 o 
   4  11   4       18.55       16.09      2.95 o 
   5  11   4        7.81        3.06      1.77 o 
   6  11   4        0.31        6.26      5.62 o 
   0  12   4        0.17       -0.37      1.96 o 
   1  12   4        0.00       -0.54      1.40 o 
   2  12   4        1.37        3.29      1.56 o 
   3  12   4        0.62        1.06      1.09 o 
   4  12   4        6.58        4.60      2.01 o 
   5  12   4       44.25       30.82      6.23 o 
  -4  -8   5       42.15       33.38      3.99 o 
  -3  -8   5       10.93       11.59      2.70 o 
  -2  -8   5       19.61       35.03      4.36 o 
  -1  -8   5        8.05       12.64      2.75 o 
   0  -8   5       58.73       71.55      8.77 o 
   1  -8   5       12.41       15.13      3.05 o 
   2  -8   5        4.99       17.40      3.31 o 
  -5  -7   5        0.58        6.33      1.58 o 
  -4  -7   5       36.68       38.52      3.55 o 
  -3  -7   5        8.60        4.96      1.92 o 
  -2  -7   5       58.33       73.34      5.86 o 
  -1  -7   5       28.90       32.92      3.97 o 
   0  -7   5       10.59        8.98      2.34 o 
   1  -7   5        9.17       19.48      2.54 o 
   2  -7   5       62.28       50.54      5.08 o 
   3  -7   5       14.33       19.93      3.55 o 
   4  -7   5        0.02        0.57      1.90 o 
  -6  -6   5        3.37        0.94      2.62 o 
  -5  -6   5        1.73       -0.13      1.23 o 
  -4  -6   5       27.67       20.75      2.46 o 
  -3  -6   5       38.42       51.38      5.86 o 
  -2  -6   5      156.10      180.28      8.56 o 
  -1  -6   5        0.56        1.02      1.51 o 
   0  -6   5       28.95       33.00      3.81 o 
   1  -6   5       19.11       20.90      3.15 o 
   2  -6   5        3.24        2.37      1.69 o 
   3  -6   5        2.13       12.51      2.84 o 
   4  -6   5       28.52       47.96      5.26 o 
   5  -6   5        0.68        1.85      1.56 o 
  -7  -5   5        6.02        3.17      1.27 o 
  -6  -5   5       17.17       17.11      4.41 o 
  -5  -5   5        6.85        5.85      1.37 o 
  -4  -5   5       35.01       31.04      2.75 o 
  -3  -5   5       10.05       20.81      2.78 o 
  -2  -5   5        0.19        1.31      0.70 o 
  -1  -5   5       28.85       28.54      3.34 o 
   0  -5   5       64.05       71.87      5.15 o 
   1  -5   5       71.95       52.69      4.47 o 
   2  -5   5       76.76       60.63      3.91 o 
   3  -5   5       31.68       28.55      2.81 o 
   4  -5   5        3.72       12.93      3.48 o 
   5  -5   5       32.25       60.30      5.74 o 
   6  -5   5        2.28        2.06      4.50 o 
  -7  -4   5       67.96       64.85      5.48 o 
  -6  -4   5       13.69       20.04      5.00 o 
  -5  -4   5      145.35      131.74      5.09 o 
  -4  -4   5       58.96       57.13      3.40 o 
  -3  -4   5        4.89        5.12      2.35 o 
  -2  -4   5      275.14      237.97      5.61 o 
  -1  -4   5     1500.73     1406.82     31.20 o 
   0  -4   5      399.76      419.08     11.42 o 
   1  -4   5       47.26       66.95      4.66 o 
   2  -4   5      223.41      229.53      6.65 o 
   3  -4   5        1.90       -0.10      0.91 o 
   4  -4   5       16.31       17.87      2.14 o 
   5  -4   5       23.64       26.50      3.73 o 
   6  -4   5       31.49       46.89      5.10 o 
   7  -4   5       20.79       17.47      3.52 o 
  -8  -3   5        9.84        6.86      1.49 o 
  -7  -3   5       10.76       14.13      2.55 o 
  -6  -3   5        1.52        1.38      1.33 o 
  -5  -3   5      108.86       79.79      3.55 o 
  -4  -3   5       38.46       25.27      2.12 o 
  -3  -3   5       97.95       81.57      3.76 o 
  -2  -3   5      173.35      182.48      4.81 o 
  -1  -3   5      167.29      144.67      4.17 o 
   0  -3   5      375.28      362.75      9.91 o 
   1  -3   5        8.74        7.38      1.29 o 
   2  -3   5        4.51        5.36      0.93 o 
   3  -3   5       16.85       17.39      1.62 o 
   4  -3   5       49.77       48.65      1.87 o 
   5  -3   5        3.13        2.19      1.50 o 
   6  -3   5       30.34       27.87      3.72 o 
   7  -3   5      185.95      197.13     10.30 o 
  -8  -2   5       23.19       30.00      3.00 o 
  -7  -2   5       36.51       38.30      3.97 o 
  -6  -2   5        9.81        5.05      1.66 o 
  -5  -2   5       32.80       29.39      2.85 o 
  -4  -2   5      104.83      100.99      3.75 o 
  -3  -2   5      105.61      135.72      4.46 o 
  -2  -2   5      203.20      210.45      5.00 o 
  -1  -2   5       29.45       20.32      1.42 o 
   0  -2   5        3.94        3.91      0.97 o 
   1  -2   5       91.88       86.98      3.67 o 
   2  -2   5      242.32      242.96      6.03 o 
   3  -2   5        3.77        7.63      0.66 o 
   4  -2   5      201.97      202.02      3.56 o 
   5  -2   5        6.74       11.99      0.99 o 
   6  -2   5       80.82       81.60      5.97 o 
   7  -2   5        5.83        2.99      1.28 o 
   8  -2   5       90.87      104.85      7.54 o 
  -8  -1   5        0.97        0.21      2.06 o 
  -7  -1   5       47.54       41.54      3.93 o 
  -6  -1   5        0.19       -0.87      1.04 o 
  -5  -1   5      115.93       99.34      5.39 o 
  -4  -1   5        7.36        7.69      0.90 o 
  -3  -1   5        4.93        1.44      0.63 o 
  -2  -1   5        0.22        2.02      0.57 o 
  -1  -1   5       94.77       98.47      2.54 o 
   0  -1   5      109.85      117.61      2.75 o 
   1  -1   5        0.01        0.37      0.60 o 
   2  -1   5       36.85       29.00      1.62 o 
   3  -1   5      341.03      333.10      4.38 o 
   4  -1   5       29.60       27.78      1.32 o 
   5  -1   5       42.43       34.15      1.61 o 
   6  -1   5      340.86      397.73      9.07 o 
   7  -1   5       35.36       32.66      2.75 o 
   8  -1   5        1.56        0.44      1.39 o 
  -8   0   5       80.30       84.06      6.10 o 
  -7   0   5       10.17       11.03      2.05 o 
  -6   0   5      238.77      251.73      7.31 o 
  -5   0   5       18.47       20.47      2.78 o 
  -4   0   5       21.50       20.13      1.89 o 
  -3   0   5      213.41      221.25      3.81 o 
  -2   0   5      350.96      352.31      6.58 o 
  -1   0   5        0.98        0.91      0.44 o 
   0   0   5      565.01      556.84      6.91 o 
   1   0   5      713.97      723.85     11.77 o 
   2   0   5       17.82       26.53      1.55 o 
   3   0   5      621.82      636.55      8.72 o 
   4   0   5        6.45        5.39      0.74 o 
   5   0   5        2.02        1.38      0.55 o 
   6   0   5      523.35      508.10     10.15 o 
   7   0   5        0.55        0.98      0.73 o 
   8   0   5       94.65      100.10      5.06 o 
   9   0   5        7.85        9.09      5.41 o 
  -8   1   5        0.43        1.23      1.80 o 
  -7   1   5        0.18        2.76      1.09 o 
  -6   1   5       32.00       22.09      2.23 o 
  -5   1   5       58.05       63.35      3.42 o 
  -4   1   5        8.25       10.51      1.24 o 
  -3   1   5      188.10      152.17      3.48 o 
  -2   1   5      517.78      558.09      7.47 o 
  -1   1   5       48.67       39.20      1.44 o 
   0   1   5       79.56       73.91      4.55 o 
   1   1   5       87.41       94.96      4.03 o 
   2   1   5      828.22      796.58     13.54 o 
   3   1   5      269.01      269.72      5.12 o 
   4   1   5      154.80      136.05      3.14 o 
   5   1   5       40.48       34.84      1.90 o 
   6   1   5      191.01      184.11      3.71 o 
   7   1   5        8.72       12.41      1.44 o 
   8   1   5        1.98        1.53      0.73 o 
   9   1   5        6.40        4.33      1.64 o 
  -8   2   5        1.69        4.24      1.57 o 
  -7   2   5      186.04      226.41      6.38 o 
  -6   2   5       84.98       95.81      4.41 o 
  -5   2   5       12.12       10.88      1.13 o 
  -4   2   5       28.78       25.38      1.59 o 
  -3   2   5       58.89       58.78      1.72 o 
  -2   2   5      337.53      347.15      5.08 o 
  -1   2   5      176.47      165.85      4.77 o 
   0   2   5      112.27       92.28      4.13 o 
   1   2   5      550.58      496.05      9.82 o 
   2   2   5       26.23       20.69      1.29 o 
   3   2   5      326.18      308.21      5.07 o 
   4   2   5      122.68      126.81      3.92 o 
   5   2   5      100.92      118.93      2.85 o 
   6   2   5       74.09       56.95      2.20 o 
   7   2   5       22.19       18.02      1.88 o 
   8   2   5        5.04        4.06      2.55 o 
   9   2   5       24.31       20.19      2.43 o 
  -8   3   5        5.74       21.12      4.54 o 
  -7   3   5      143.84      152.27      8.53 o 
  -6   3   5       30.20       38.17      3.02 o 
  -5   3   5      120.30      127.61      3.33 o 
  -4   3   5       17.83       11.00      0.70 o 
  -3   3   5        1.45        4.85      0.55 o 
  -2   3   5       35.26       30.60      1.20 o 
  -1   3   5        2.24        3.46      0.56 o 
   0   3   5       13.12       28.40      1.34 o 
   1   3   5       14.26       10.33      0.73 o 
   2   3   5       53.29       64.47      2.49 o 
   3   3   5       96.40       96.99      3.09 o 
   4   3   5        0.00        0.17      0.24 o 
   5   3   5        3.21        2.18      0.47 o 
   6   3   5      291.75      343.56      5.21 o 
   7   3   5        1.72       -0.38      0.41 o 
   8   3   5        2.79        7.50      1.35 o 
   9   3   5       70.10       81.61      6.51 o 
  -7   4   5       23.58       26.87      3.82 o 
  -6   4   5       40.27       29.80      2.74 o 
  -5   4   5       76.07       89.23      3.78 o 
  -4   4   5      147.00      167.53      4.59 o 
  -3   4   5      196.73      211.50      3.60 o 
  -2   4   5        0.55        2.88      0.50 o 
  -1   4   5      120.02      106.16      5.74 o 
   0   4   5       23.12       17.10      1.03 o 
   1   4   5      365.22      333.16     10.63 o 
   2   4   5      717.52      653.67      8.42 o 
   3   4   5       44.57       20.27      1.37 o 
   4   4   5       28.11       17.02      1.32 o 
   5   4   5        2.11        6.27      0.79 o 
   6   4   5      101.33       70.92      2.48 o 
   7   4   5        5.93        2.43      0.68 o 
   8   4   5       10.33        3.99      1.24 o 
   9   4   5       23.21       19.52      3.88 o 
  -7   5   5       11.11       16.62      4.75 o 
  -6   5   5       29.93       29.83      2.75 o 
  -5   5   5       82.22       73.02      4.09 o 
  -4   5   5        2.23        3.03      0.57 o 
  -3   5   5       54.02       64.65      2.11 o 
  -2   5   5       16.68        7.03      1.70 o 
  -1   5   5        1.26        0.16      0.30 o 
   0   5   5      197.01      176.70      2.96 o 
   1   5   5       90.97       77.79      2.06 o 
   2   5   5      853.92      858.74      7.13 o 
   3   5   5       44.36       44.17      1.75 o 
   4   5   5        2.29        5.65      0.80 o 
   5   5   5       23.63       22.03      1.64 o 
   6   5   5       55.82       59.23      2.81 o 
   7   5   5        0.06        1.56      0.74 o 
   8   5   5        4.20        1.52      0.88 o 
   9   5   5       10.86        1.15      1.31 o 
  -6   6   5       21.40       18.20      3.23 o 
  -5   6   5       10.85        3.86      1.14 o 
  -4   6   5      105.33       98.60      4.70 o 
  -3   6   5        5.92        5.50      0.77 o 
  -2   6   5       10.81       13.86      1.13 o 
  -1   6   5       22.17       17.18      1.05 o 
   0   6   5        1.38        8.02      0.84 o 
   1   6   5       52.72       46.00      1.78 o 
   2   6   5       13.82       11.93      1.06 o 
   3   6   5       10.18       13.63      1.64 o 
   4   6   5        0.39        0.89      0.43 o 
   5   6   5       12.05       17.09      1.57 o 
   6   6   5        4.93        0.53      0.78 o 
   7   6   5        2.93       -1.07      1.24 o 
   8   6   5        9.12        7.00      1.90 o 
   9   6   5        7.06        6.23      2.06 o 
  -6   7   5        1.24       -1.55      1.67 o 
  -5   7   5       14.84       21.57      2.35 o 
  -4   7   5        6.38        0.82      0.96 o 
  -3   7   5       18.57       29.63      1.89 o 
  -2   7   5       38.50       26.28      1.48 o 
  -1   7   5       28.41       21.68      1.35 o 
   0   7   5        1.39        0.35      0.46 o 
   1   7   5       81.15       88.31      2.96 o 
   2   7   5      126.94       96.72      3.02 o 
   3   7   5        8.93        0.88      0.83 o 
   4   7   5        8.07        1.70      0.95 o 
   5   7   5       39.72       33.56      3.37 o 
   6   7   5        3.47        1.70      1.07 o 
   7   7   5       22.83       19.81      3.13 o 
   8   7   5       25.21       26.89      3.84 o 
   9   7   5       99.50      102.73      8.71 o 
  -5   8   5        1.26       -0.27      0.92 o 
  -4   8   5       17.08       16.47      1.81 o 
  -3   8   5        2.26        2.17      0.84 o 
  -2   8   5       36.90       32.22      1.98 o 
  -1   8   5        2.52        0.62      0.52 o 
   0   8   5        8.31        5.49      0.84 o 
   1   8   5       25.32       36.24      3.42 o 
   2   8   5        1.86        9.52      0.84 o 
   3   8   5       44.00       22.01      1.91 o 
   4   8   5       31.59       13.91      2.25 o 
   5   8   5       16.06        4.50      1.48 o 
   6   8   5        2.02        0.69      1.23 o 
   7   8   5        0.16        0.86      1.53 o 
   8   8   5        1.94        4.06      2.02 o 
  -4   9   5        8.59       15.66      1.86 o 
  -3   9   5        4.36        2.86      1.11 o 
  -2   9   5       14.28        9.81      1.65 o 
  -1   9   5       41.03       42.93      2.87 o 
   0   9   5       14.55       20.29      1.50 o 
   1   9   5        0.78        1.87      0.68 o 
   2   9   5       23.70       25.49      2.70 o 
   3   9   5        7.53        9.68      1.84 o 
   4   9   5        1.76        2.50      1.42 o 
   5   9   5        0.63       -0.77      1.13 o 
   6   9   5        0.71        4.53      1.83 o 
   7   9   5        1.17       -0.10      1.30 o 
   8   9   5        0.20       -1.55      1.55 o 
  -3  10   5        9.37       20.33      2.64 o 
  -2  10   5        1.28        3.82      1.23 o 
  -1  10   5      129.52      101.09      4.55 o 
   0  10   5       33.44       44.39      3.18 o 
   1  10   5       15.04       15.23      2.55 o 
   2  10   5        0.29        0.75      0.91 o 
   3  10   5        8.87        9.25      1.98 o 
   4  10   5        0.65       -0.08      1.21 o 
   5  10   5        0.18       -1.21      1.21 o 
   6  10   5        2.02       -1.00      2.89 o 
   7  10   5        3.44        0.55      1.59 o 
  -2  11   5        0.06        0.43      0.93 o 
  -1  11   5       86.16       84.16      6.12 o 
   0  11   5       66.53       81.13      4.42 o 
   1  11   5       22.97       19.53      2.30 o 
   2  11   5        0.38        1.51      1.14 o 
   3  11   5       15.20       13.45      2.51 o 
   4  11   5       31.09       32.82      3.91 o 
   5  11   5        0.87        3.54      1.68 o 
   6  11   5       11.76        3.48      2.44 o 
   0  12   5        4.14       -1.34      1.34 o 
   1  12   5        0.29        5.99      3.77 o 
   2  12   5        0.49       -0.68      1.46 o 
   3  12   5       14.45        6.70      2.84 o 
   4  12   5        2.54        0.33      2.89 o 
   5  12   5       10.25        1.84      1.85 o 
  -1  -8   6       12.70       19.49      3.95 o 
  -4  -7   6        4.43       12.23      2.13 o 
  -3  -7   6       18.97       18.40      3.16 o 
  -2  -7   6       63.77       91.87      9.61 o 
  -1  -7   6       40.86       36.94      4.44 o 
   0  -7   6       67.37       75.84      6.32 o 
   1  -7   6        0.56        0.53      1.08 o 
   2  -7   6       18.67       27.28      4.59 o 
  -5  -6   6       68.52       62.81      5.80 o 
  -4  -6   6       19.34       29.20      3.01 o 
  -3  -6   6      222.16      232.07     10.14 o 
  -2  -6   6        9.97       11.19      2.34 o 
  -1  -6   6        3.05        0.71      1.65 o 
   0  -6   6        2.61        2.95      1.51 o 
   1  -6   6        3.24        2.98      1.36 o 
   2  -6   6       21.34       18.48      2.58 o 
   3  -6   6        3.85        3.16      1.48 o 
   4  -6   6       25.64       21.87      3.74 o 
  -6  -5   6       41.57       45.53      4.89 o 
  -5  -5   6        0.54        1.63      1.38 o 
  -4  -5   6       24.43       19.23      2.29 o 
  -3  -5   6        5.38        7.09      1.98 o 
  -2  -5   6       10.33        7.13      1.90 o 
  -1  -5   6        0.15       -0.14      1.41 o 
   0  -5   6        7.11        5.67      1.81 o 
   1  -5   6      108.06      131.24      7.37 o 
   2  -5   6      194.32      210.24      9.40 o 
   3  -5   6        0.13        0.69      1.01 o 
   4  -5   6        0.50        1.54      1.04 o 
   5  -5   6        0.87        4.10      1.96 o 
  -7  -4   6        7.02        3.50      1.66 o 
  -6  -4   6        0.05        1.22      4.30 o 
  -5  -4   6       21.99       18.82      2.32 o 
  -4  -4   6       28.05       29.67      2.61 o 
  -3  -4   6       60.43       44.32      3.97 o 
  -2  -4   6       64.71       46.20      4.43 o 
  -1  -4   6        0.31       -0.24      1.28 o 
   0  -4   6        4.62        5.98      2.74 o 
   1  -4   6      110.92      101.60      6.11 o 
   2  -4   6       83.24       73.08      5.24 o 
   3  -4   6       37.00       24.39      3.36 o 
   4  -4   6       11.54        4.09      1.48 o 
   5  -4   6        0.01        0.91      1.80 o 
   6  -4   6      244.06      251.21     12.05 o 
  -7  -3   6       15.72       13.36      2.48 o 
  -6  -3   6        2.38        4.87      1.71 o 
  -5  -3   6        1.09        1.44      0.81 o 
  -4  -3   6       93.60      102.95      4.46 o 
  -3  -3   6      395.40      391.30      8.76 o 
  -2  -3   6      426.20      466.74      7.93 o 
  -1  -3   6      273.96      279.23      9.30 o 
   0  -3   6        6.75       16.57      2.45 o 
   1  -3   6       88.06      116.17      6.17 o 
   2  -3   6        1.83        1.33      1.23 o 
   3  -3   6      268.69      243.50      8.93 o 
   4  -3   6       12.90       21.29      2.35 o 
   5  -3   6      146.72      175.62      6.47 o 
   6  -3   6       30.69       43.86      4.89 o 
   7  -3   6        0.61        2.95      1.83 o 
  -7  -2   6        6.93        8.89      2.11 o 
  -6  -2   6       25.93       17.55      2.88 o 
  -5  -2   6        0.62        0.86      0.54 o 
  -4  -2   6        9.41       14.49      1.61 o 
  -3  -2   6      229.59      221.52      6.10 o 
  -2  -2   6       18.34       16.69      1.96 o 
  -1  -2   6      251.34      265.80      5.27 o 
   0  -2   6       22.59       19.38      3.77 o 
   1  -2   6       20.47       11.87      2.71 o 
   2  -2   6       60.04       45.07      2.74 o 
   3  -2   6       17.68       12.44      1.57 o 
   4  -2   6       12.77       12.53      1.19 o 
   5  -2   6       81.02       91.44      4.74 o 
   6  -2   6       41.38       51.59      5.06 o 
   7  -2   6        4.31        5.80      1.70 o 
  -7  -1   6        0.19        3.05      1.54 o 
  -6  -1   6       54.25       50.15      5.95 o 
  -5  -1   6        0.36        1.33      1.13 o 
  -4  -1   6      139.85      127.91      3.64 o 
  -3  -1   6      121.21      131.84      3.74 o 
  -2  -1   6       45.93       49.76      2.67 o 
  -1  -1   6       19.31       11.23      1.00 o 
   0  -1   6        1.02        0.12      0.51 o 
   1  -1   6      311.71      261.93     19.01 o 
   2  -1   6        0.35        0.18      0.17 o 
   3  -1   6        0.12        0.36      0.37 o 
   4  -1   6      160.58      158.74      3.03 o 
   5  -1   6       14.82       18.24      1.40 o 
   6  -1   6      217.24      252.38     10.42 o 
   7  -1   6        3.37        1.64      1.45 o 
   8  -1   6        1.27        3.39      1.79 o 
  -7   0   6        0.00        0.81      1.27 o 
  -6   0   6        1.37        4.04      1.22 o 
  -5   0   6       17.53       16.59      1.99 o 
  -4   0   6      392.41      391.87      5.59 o 
  -3   0   6       22.88       27.04      1.50 o 
  -2   0   6        0.14        0.64      0.45 o 
  -1   0   6       29.77       38.46      2.23 o 
   0   0   6      124.00      140.79      3.48 o 
   1   0   6        6.30        5.12      0.64 o 
   2   0   6      105.30      109.97      4.00 o 
   3   0   6       22.98       33.76      1.54 o 
   4   0   6       40.02       30.67      1.32 o 
   5   0   6       74.16       78.63      2.40 o 
   6   0   6      536.31      528.59     11.05 o 
   7   0   6       31.07       42.92      3.37 o 
   8   0   6        1.67        1.68      1.52 o 
  -7   1   6       10.91       15.08      2.13 o 
  -6   1   6       54.04       69.41      3.98 o 
  -5   1   6       23.91       25.12      2.29 o 
  -4   1   6       15.85       15.95      2.26 o 
  -3   1   6        9.71       13.84      1.15 o 
  -2   1   6       15.14       13.17      1.05 o 
  -1   1   6       28.48       25.20      1.88 o 
   0   1   6      779.91      836.26     11.34 o 
   1   1   6      757.91      737.84      8.68 o 
   2   1   6      234.67      220.00      4.61 o 
   3   1   6        0.90        1.40      0.50 o 
   4   1   6      126.02      139.10      3.49 o 
   5   1   6       46.79       44.05      2.65 o 
   6   1   6       78.33       75.61      3.53 o 
   7   1   6       52.08       42.61      3.30 o 
   8   1   6       39.38       33.72      3.08 o 
   9   1   6        8.64        5.02      1.75 o 
  -7   2   6       11.39       15.22      2.02 o 
  -6   2   6       45.81       39.26      2.99 o 
  -5   2   6       17.11       17.42      1.94 o 
  -4   2   6      418.75      408.68      8.16 o 
  -3   2   6      148.60      143.70      3.09 o 
  -2   2   6      130.66      138.55      2.90 o 
  -1   2   6        5.52        3.33      0.53 o 
   0   2   6       99.76      104.37      4.21 o 
   1   2   6        0.10        1.00      0.50 o 
   2   2   6        1.43        1.60      0.50 o 
   3   2   6        0.16        0.27      0.55 o 
   4   2   6       30.48       27.32      2.45 o 
   5   2   6       25.88       27.23      2.07 o 
   6   2   6        8.12        8.98      1.25 o 
   7   2   6       43.24       47.72      2.87 o 
   8   2   6        0.01        0.67      1.14 o 
   9   2   6        1.89        1.20      1.10 o 
  -7   3   6      104.62      104.95     11.46 o 
  -6   3   6        1.24        3.11      0.98 o 
  -5   3   6       42.51       51.06      2.83 o 
  -4   3   6     1033.14      956.13     30.22 o 
  -3   3   6      298.25      306.54      5.77 o 
  -2   3   6      250.63      219.10      4.96 o 
  -1   3   6       83.27       96.93      3.27 o 
   0   3   6      104.77      129.37      3.61 o 
   1   3   6       27.45       19.49      0.94 o 
   2   3   6       32.11       31.21      2.28 o 
   3   3   6       16.13       27.27      1.74 o 
   4   3   6       12.21        9.24      1.52 o 
   5   3   6      102.35       97.99      3.89 o 
   6   3   6       14.85        8.50      1.75 o 
   7   3   6        5.82        6.27      0.98 o 
   8   3   6        0.33        0.53      1.82 o 
   9   3   6       14.00       23.21      3.30 o 
  -7   4   6        6.89       17.37      7.45 o 
  -6   4   6        0.15       -0.49      0.98 o 
  -5   4   6       23.63       27.10      2.68 o 
  -4   4   6      144.45      148.51      3.68 o 
  -3   4   6        7.15        9.71      0.84 o 
  -2   4   6       10.64        8.03      1.01 o 
  -1   4   6       86.33       30.71     18.39 o 
   0   4   6       47.04       28.55      1.73 o 
   1   4   6       29.64       37.17      1.74 o 
   2   4   6       15.01        9.75      1.05 o 
   3   4   6      128.22      109.21      3.13 o 
   4   4   6       20.16       13.91      1.54 o 
   5   4   6        0.56        0.92      0.60 o 
   6   4   6       18.89        6.90      1.11 o 
   7   4   6        3.12        2.55      0.61 o 
   8   4   6        0.00        0.08      0.78 o 
   9   4   6        0.12        0.53      1.09 o 
  -7   5   6       11.79        8.64      2.46 o 
  -6   5   6        0.03       -2.07      2.43 o 
  -5   5   6        5.36        9.99      1.71 o 
  -4   5   6       11.82       15.43      1.34 o 
  -3   5   6        2.69        1.54      0.46 o 
  -2   5   6        6.09        2.85      0.80 o 
  -1   5   6        4.95        5.70      0.99 o 
   0   5   6      312.40      293.34      4.93 o 
   1   5   6        3.21        0.89      0.48 o 
   2   5   6       49.14       46.30      2.44 o 
   3   5   6      130.97      180.54      4.06 o 
   4   5   6       11.28        4.76      1.04 o 
   5   5   6       33.66       22.86      3.48 o 
   6   5   6        8.29       28.14      2.14 o 
   7   5   6       32.87       15.25      1.26 o 
   8   5   6        3.49        2.87      1.76 o 
   9   5   6       27.81       19.03      3.33 o 
  -6   6   6        0.12        5.60      2.00 o 
  -5   6   6        5.01       10.53      1.81 o 
  -4   6   6        0.03        1.09      0.90 o 
  -3   6   6        3.41       10.28      1.06 o 
  -2   6   6        0.72        0.43      0.44 o 
  -1   6   6      446.77      406.61     11.38 o 
   0   6   6      145.26      142.99     12.15 o 
   1   6   6       10.01        4.88      0.70 o 
   2   6   6       42.47       56.29      2.14 o 
   3   6   6      574.00      605.97     22.77 o 
   4   6   6      312.95      322.91     15.34 o 
   5   6   6        0.04        1.07      0.72 o 
   6   6   6       79.68       97.02      3.70 o 
   7   6   6        0.99       -0.40      0.58 o 
   8   6   6       20.75       23.32      3.49 o 
   9   6   6        0.09       -0.33      5.17 o 
  -6   7   6        1.95        3.17      3.07 o 
  -5   7   6        6.44        7.03      2.28 o 
  -4   7   6       54.38       52.04      3.69 o 
  -3   7   6       16.94       19.10      2.28 o 
  -2   7   6       90.23      104.02      3.12 o 
  -1   7   6       12.28       12.13      0.97 o 
   0   7   6      206.25      198.29      7.12 o 
   1   7   6       31.79       35.57      1.83 o 
   2   7   6        1.14        1.10      0.45 o 
   3   7   6       13.63       12.12      1.30 o 
   4   7   6      258.25      210.14     10.40 o 
   5   7   6       11.28        2.15      0.71 o 
   6   7   6        1.77        1.06      0.49 o 
   7   7   6        4.33        0.28      0.91 o 
   8   7   6        7.13       10.85      1.92 o 
   9   7   6       13.87       15.13      3.23 o 
  -5   8   6        0.80        0.59      0.98 o 
  -4   8   6       27.24       26.95      4.23 o 
  -3   8   6        0.35        1.39      1.01 o 
  -2   8   6       17.86       23.66      2.46 o 
  -1   8   6        3.09        2.79      0.55 o 
   0   8   6        4.35        1.07      0.72 o 
   1   8   6        1.13        1.54      0.64 o 
   2   8   6       32.30       21.00      1.40 o 
   3   8   6       53.58       27.08      5.72 o 
   4   8   6        0.70       -0.71      0.71 o 
   5   8   6       13.27       12.66      2.31 o 
   6   8   6        9.62        6.99      1.97 o 
   7   8   6        1.36        3.15      1.96 o 
   8   8   6       17.13       18.11      2.44 o 
  -4   9   6        1.21        1.09      1.41 o 
  -3   9   6       19.19       20.43      3.09 o 
  -2   9   6        0.21       -1.94      1.94 o 
  -1   9   6        0.11        1.65      0.82 o 
   0   9   6        2.77        1.01      1.14 o 
   1   9   6       37.16       32.33      2.11 o 
   2   9   6       20.32       10.95      1.78 o 
   3   9   6        0.74        9.43      1.71 o 
   4   9   6       52.49       33.92      3.47 o 
   5   9   6       10.80        2.45      1.50 o 
   6   9   6       25.28       29.28      4.27 o 
   7   9   6       43.35       50.78      5.24 o 
   8   9   6        0.03        1.39      1.58 o 
  -3  10   6        1.08        5.42      1.93 o 
  -2  10   6        1.64        7.10      1.96 o 
  -1  10   6       22.42       18.83      2.15 o 
   0  10   6        0.77        0.48      0.97 o 
   1  10   6        0.95        1.50      1.23 o 
   2  10   6       35.05       43.33      3.60 o 
   3  10   6       21.30       20.83      2.74 o 
   4  10   6        6.53        3.43      1.57 o 
   5  10   6        3.97        7.58      3.27 o 
   6  10   6        0.01        0.16      1.53 o 
   7  10   6       27.56       11.14      2.88 o 
  -2  11   6        0.53       -1.36      1.36 o 
  -1  11   6        8.21        9.87      2.28 o 
   0  11   6       30.22       25.65      3.05 o 
   1  11   6        0.26        0.76      1.07 o 
   2  11   6        2.45       -0.13      0.95 o 
   3  11   6        7.76        8.86      1.92 o 
   4  11   6        0.75        0.61      1.15 o 
   5  11   6        2.85       -0.97      3.02 o 
   6  11   6        1.22       -0.35      2.70 o 
   0  12   6        0.07        2.97      2.04 o 
   1  12   6        0.04        7.14      2.06 o 
   2  12   6        1.76       -1.20      1.50 o 
   3  12   6        0.07        3.88      1.49 o 
   4  12   6        1.83        2.53      1.54 o 
   5  12   6        1.66        0.25      1.91 o 
  -2  -7   7        4.99        7.49      3.24 o 
  -1  -7   7       62.00       88.89      7.09 o 
   0  -7   7       27.41       38.97      4.84 o 
  -4  -6   7       30.92       35.71      3.43 o 
  -3  -6   7       40.03       51.44      5.09 o 
  -2  -6   7       26.91       42.86      4.61 o 
  -1  -6   7       95.23      132.56      8.23 o 
   0  -6   7       14.43        7.83      2.65 o 
   1  -6   7        0.34       -0.60      1.50 o 
   2  -6   7       15.33       16.20      2.36 o 
   3  -6   7       22.57       17.33      3.07 o 
  -5  -5   7       43.95       41.26      4.67 o 
  -4  -5   7        4.11        3.45      1.16 o 
  -3  -5   7       71.46       85.81      6.13 o 
  -2  -5   7        1.48        0.11      1.03 o 
  -1  -5   7        5.86        9.18      2.14 o 
   0  -5   7        9.10        9.04      2.10 o 
   1  -5   7       33.20       39.81      4.37 o 
   2  -5   7        0.04        1.99      1.37 o 
   3  -5   7      100.07       99.50      5.67 o 
   4  -5   7       26.11       26.21      3.04 o 
  -6  -4   7        0.03       -0.79      1.17 o 
  -5  -4   7       59.60       80.92      6.22 o 
  -4  -4   7       39.17       31.64      2.86 o 
  -3  -4   7        7.61        4.59      1.49 o 
  -2  -4   7        0.04        0.45      1.15 o 
  -1  -4   7       38.22       20.42      2.92 o 
   0  -4   7        0.64       -0.02      1.37 o 
   1  -4   7        3.18        5.96      1.84 o 
   2  -4   7       70.87       82.94      5.92 o 
   3  -4   7        2.06        0.13      1.32 o 
   4  -4   7        9.33        6.17      1.51 o 
   5  -4   7        0.11        1.59      1.48 o 
  -6  -3   7        8.30        9.25      2.29 o 
  -5  -3   7        5.72        7.64      2.05 o 
  -4  -3   7       42.20       44.58      3.15 o 
  -3  -3   7        8.62        3.48      1.07 o 
  -2  -3   7       16.17       26.67      5.05 o 
  -1  -3   7       83.72       93.60      5.84 o 
   0  -3   7      183.23      227.58      9.09 o 
   1  -3   7       65.01       59.32      4.72 o 
   2  -3   7       98.92       95.70      6.05 o 
   3  -3   7        1.32       -0.02      1.46 o 
   4  -3   7        0.44       -0.01      0.98 o 
   5  -3   7       18.57       24.99      3.74 o 
   6  -3   7       12.13       17.26      3.24 o 
  -7  -2   7        3.02        1.24      1.22 o 
  -6  -2   7       30.49       42.98      5.83 o 
  -5  -2   7        0.07        3.64      2.13 o 
  -4  -2   7      123.19      107.97      7.61 o 
  -3  -2   7       18.53       10.19      1.23 o 
  -2  -2   7       31.59       47.80      3.91 o 
  -1  -2   7       62.76       58.90      4.39 o 
   0  -2   7      947.81      874.84     16.80 o 
   1  -2   7      311.07      326.22     10.37 o 
   2  -2   7        0.63        0.31      0.81 o 
   3  -2   7       55.23       54.79      4.40 o 
   4  -2   7        1.57        3.13      1.13 o 
   5  -2   7       26.05       32.19      2.84 o 
   6  -2   7       40.05       47.51      5.08 o 
   7  -2   7       20.45       29.30      4.24 o 
  -7  -1   7        0.39        2.36      1.29 o 
  -6  -1   7        0.14        0.18      1.29 o 
  -5  -1   7        9.99        2.85      2.16 o 
  -4  -1   7      288.60      255.72      5.84 o 
  -3  -1   7       53.56       35.07      1.85 o 
  -2  -1   7        2.73        6.73      1.17 o 
  -1  -1   7       26.06       33.06      2.21 o 
   0  -1   7      539.06      567.18      7.73 o 
   1  -1   7       22.87       12.12      3.00 o 
   2  -1   7       23.06       22.36      2.78 o 
   3  -1   7       37.96       31.68      1.84 o 
   4  -1   7       12.75       11.03      1.27 o 
   5  -1   7       77.47       79.57      4.22 o 
   6  -1   7       14.22        7.00      2.08 o 
   7  -1   7        5.10        2.97      2.10 o 
  -7   0   7       41.82       48.77      4.55 o 
  -6   0   7        2.07        2.72      1.20 o 
  -5   0   7       78.76       83.39      5.50 o 
  -4   0   7       67.42       61.89      2.56 o 
  -3   0   7       47.73       50.03      2.40 o 
  -2   0   7        0.05        0.24      0.60 o 
  -1   0   7       14.06       11.41      1.44 o 
   0   0   7        8.63       10.75      1.29 o 
   1   0   7      112.96      134.77      4.18 o 
   2   0   7      250.30      258.89      5.04 o 
   3   0   7       52.73       42.88      2.44 o 
   4   0   7       52.81       43.03      1.86 o 
   5   0   7        1.22        2.04      0.63 o 
   6   0   7       41.69       37.91      2.77 o 
   7   0   7       10.99       12.33      1.97 o 
   8   0   7       10.39        7.43      2.28 o 
  -7   1   7       33.78       38.94      4.42 o 
  -6   1   7        4.65        1.52      1.01 o 
  -5   1   7       20.74       24.38      2.38 o 
  -4   1   7        6.11        6.31      0.62 o 
  -3   1   7       31.85       28.36      2.70 o 
  -2   1   7       10.71        8.49      0.88 o 
  -1   1   7       14.79       20.80      2.27 o 
   0   1   7      490.35      505.30     23.46 o 
   1   1   7      122.62      103.47      5.27 o 
   2   1   7        0.05        0.14      0.44 o 
   3   1   7       32.05       25.38      1.71 o 
   4   1   7        8.94       12.53      1.52 o 
   5   1   7       10.19        8.00      1.38 o 
   6   1   7       45.91       37.31      2.35 o 
   7   1   7        6.21        9.05      1.75 o 
   8   1   7      100.31      112.75      5.81 o 
  -7   2   7        6.37       11.94      2.38 o 
  -6   2   7        5.66        3.01      1.12 o 
  -5   2   7       28.38       26.77      2.43 o 
  -4   2   7        2.82        0.43      0.30 o 
  -3   2   7       64.09       42.91      2.05 o 
  -2   2   7        0.69        0.34      0.57 o 
  -1   2   7       34.57       41.20      1.99 o 
   0   2   7       40.46       39.39      2.84 o 
   1   2   7      117.99      111.98      3.49 o 
   2   2   7        3.71        4.25      0.81 o 
   3   2   7       56.67       75.71      3.57 o 
   4   2   7      520.42      537.22     10.09 o 
   5   2   7       46.70       47.97      2.95 o 
   6   2   7       64.46       67.12      3.50 o 
   7   2   7       66.50       47.05      4.32 o 
   8   2   7       27.00       35.82      5.92 o 
  -7   3   7        3.71        1.35      1.61 o 
  -6   3   7        1.24       -0.08      0.84 o 
  -5   3   7       10.42       12.00      1.63 o 
  -4   3   7      455.42      508.80      9.12 o 
  -3   3   7       79.80       83.82      2.67 o 
  -2   3   7        7.21        6.14      1.61 o 
  -1   3   7       65.29       80.84      4.41 o 
   0   3   7       18.60       15.60      2.91 o 
   1   3   7        0.06        0.28      0.36 o 
   2   3   7       19.20       13.25      1.21 o 
   3   3   7        6.69        3.30      0.77 o 
   4   3   7      408.31      372.14     17.10 o 
   5   3   7       12.95       19.24      1.87 o 
   6   3   7        0.52        0.20      1.24 o 
   7   3   7       25.28       35.16      3.71 o 
   8   3   7        0.00       -1.82      1.82 o 
   9   3   7        8.03       11.93      3.53 o 
  -6   4   7       10.63       13.14      2.04 o 
  -5   4   7        5.69        7.54      1.60 o 
  -4   4   7       38.05       37.59      3.02 o 
  -3   4   7       95.67       98.38      3.47 o 
  -2   4   7       15.71       23.89      2.19 o 
  -1   4   7      119.02      136.95      5.96 o 
   0   4   7        0.93        2.27      0.67 o 
   1   4   7      196.28      194.07      4.52 o 
   2   4   7       17.83       20.72      1.52 o 
   3   4   7        6.39        6.77      1.10 o 
   4   4   7       51.79       44.01      3.51 o 
   5   4   7       11.50       10.34      1.71 o 
   6   4   7       48.01       38.43      2.71 o 
   7   4   7        1.02        2.66      1.01 o 
   8   4   7       24.48       14.91      2.60 o 
   9   4   7       28.26       21.45      3.27 o 
  -6   5   7       44.71       53.26      4.06 o 
  -5   5   7       21.95       27.82      3.03 o 
  -4   5   7       66.06       68.81      4.15 o 
  -3   5   7        8.46        5.00      2.90 o 
  -2   5   7       20.01       11.62      1.61 o 
  -1   5   7       16.12        7.41      1.63 o 
   0   5   7       65.37       40.96      1.95 o 
   1   5   7        4.08       10.34      1.22 o 
   2   5   7       74.95       65.49      4.37 o 
   3   5   7       22.53       16.24      1.28 o 
   4   5   7       29.10       21.78      2.02 o 
   5   5   7        5.95        2.69      0.74 o 
   6   5   7       68.86       58.81      3.57 o 
   7   5   7       17.54       22.23      2.56 o 
   8   5   7       22.06       24.62      3.30 o 
   9   5   7        3.31        5.31      3.38 o 
  -6   6   7       27.84       25.18      3.87 o 
  -5   6   7       39.26       32.38      3.65 o 
  -4   6   7       48.33       69.45      4.25 o 
  -3   6   7        0.01        0.20      1.03 o 
  -2   6   7        0.15       -0.28      0.59 o 
  -1   6   7       14.35       13.61      1.70 o 
   0   6   7       87.31       82.78      3.96 o 
   1   6   7       41.87       40.47      3.55 o 
   2   6   7       86.86       83.75      2.98 o 
   3   6   7      259.04      254.11      6.17 o 
   4   6   7       65.19       82.38      3.89 o 
   5   6   7        2.99        6.54      1.46 o 
   6   6   7       15.31       21.11      1.82 o 
   7   6   7       34.84       20.53      1.88 o 
   8   6   7        2.16        2.28      1.61 o 
   9   6   7        4.90        2.51      1.61 o 
  -5   7   7        1.98        4.73      1.35 o 
  -4   7   7        0.60        0.72      1.09 o 
  -3   7   7       21.08       32.22      2.88 o 
  -2   7   7        1.09        3.65      0.99 o 
  -1   7   7       24.94       15.76      1.59 o 
   0   7   7        2.83        8.68      1.53 o 
   1   7   7       11.76        5.56      0.84 o 
   2   7   7        3.41        8.68      1.16 o 
   3   7   7       49.02       67.02      2.49 o 
   4   7   7      119.44       84.23      7.53 o 
   5   7   7       20.96       34.20      2.11 o 
   6   7   7        0.95        0.04      0.59 o 
   7   7   7       30.95       45.29      3.54 o 
   8   7   7        0.94        0.05      2.60 o 
  -5   8   7        8.16       13.97      2.72 o 
  -4   8   7        8.48        6.34      1.80 o 
  -3   8   7        0.37        0.15      0.84 o 
  -2   8   7       13.87       12.94      1.85 o 
  -1   8   7        3.78        2.33      0.80 o 
   0   8   7        6.16       12.85      0.83 o 
   1   8   7       14.82       11.63      1.27 o 
   2   8   7        0.30        0.18      0.56 o 
   3   8   7        0.00        2.09      0.62 o 
   4   8   7       23.45       11.90      1.81 o 
   5   8   7        0.43        0.49      0.84 o 
   6   8   7        8.79        1.57      0.97 o 
   7   8   7        0.85        0.71      1.37 o 
   8   8   7        0.13        0.27      3.80 o 
  -4   9   7        4.13        1.20      1.50 o 
  -3   9   7       15.62       28.54      2.97 o 
  -2   9   7        5.42        1.01      0.89 o 
  -1   9   7        3.00        9.42      1.56 o 
   0   9   7        0.17        0.02      0.48 o 
   1   9   7        0.00       -0.29      0.53 o 
   2   9   7        4.14        9.14      1.35 o 
   3   9   7       42.99       25.47      2.47 o 
   4   9   7        4.70       14.67      2.00 o 
   5   9   7        1.42        2.13      0.91 o 
   6   9   7        1.14       -0.68      1.01 o 
   7   9   7        2.52       -0.30      1.31 o 
   8   9   7        0.29        1.40      1.21 o 
  -3  10   7        0.35        1.23      1.25 o 
  -2  10   7       13.99       18.46      3.01 o 
  -1  10   7        8.95        6.13      1.53 o 
   0  10   7        0.01        3.85      1.20 o 
   1  10   7        0.64       -0.61      0.99 o 
   2  10   7        1.23        1.47      1.17 o 
   3  10   7        1.43        2.32      1.08 o 
   4  10   7        0.59        0.35      1.81 o 
   5  10   7        3.23        5.39      2.14 o 
   6  10   7        1.34        0.69      1.06 o 
   7  10   7        2.55        2.93      1.39 o 
  -2  11   7       10.63        3.94      1.91 o 
  -1  11   7       19.39        8.76      2.38 o 
   0  11   7       15.54       34.51      3.15 o 
   1  11   7        7.65        7.12      1.94 o 
   2  11   7        3.64        3.80      2.14 o 
   3  11   7        0.59        0.07      0.91 o 
   4  11   7        3.54        4.84      1.63 o 
   5  11   7        3.59       -0.10      2.22 o 
   6  11   7        0.84       -1.45      1.45 o 
   0  12   7       32.07       24.69      4.88 o 
   1  12   7       30.24       48.89      4.62 o 
   2  12   7        0.15        0.50      1.07 o 
   3  12   7        0.02       -2.00      2.00 o 
   4  12   7        8.56        8.92      3.39 o 
  -1  -6   8        0.49       -1.19      4.56 o 
   0  -6   8       36.94       41.98      4.88 o 
  -4  -5   8       10.50       18.96      6.91 o 
  -3  -5   8       15.47       16.81      3.14 o 
  -2  -5   8        6.77       13.84      2.85 o 
  -1  -5   8        8.29       13.94      3.79 o 
   0  -5   8      125.50      166.47      9.19 o 
   1  -5   8       93.93      111.02      9.10 o 
   2  -5   8        0.67        0.93      1.53 o 
   3  -5   8       47.66       47.47      4.20 o 
  -5  -4   8       12.22       12.57      2.76 o 
  -4  -4   8       13.30       20.72      6.01 o 
  -3  -4   8       74.59       94.34      5.15 o 
  -2  -4   8       98.80       81.17      9.22 o 
  -1  -4   8        9.12        6.72      2.01 o 
   0  -4   8       36.77       42.30      4.52 o 
   1  -4   8        4.37        7.12      1.87 o 
   2  -4   8       11.64       13.13      2.64 o 
   3  -4   8        0.77        2.86      3.16 o 
   4  -4   8       20.38       26.58      3.09 o 
  -5  -3   8        0.12       -1.43      1.43 o 
  -4  -3   8        0.00        0.66      1.86 o 
  -3  -3   8       21.16       15.72      2.15 o 
  -2  -3   8       23.72       22.07      3.08 o 
  -1  -3   8      117.83      153.32      7.89 o 
   0  -3   8       22.62       22.33      3.12 o 
   1  -3   8        0.00        0.82      1.48 o 
   2  -3   8        7.06       12.50      2.59 o 
   3  -3   8       83.40       86.76      8.25 o 
   4  -3   8        6.63        6.42      1.62 o 
   5  -3   8       37.86       43.88      5.08 o 
  -6  -2   8        0.03        0.90      1.37 o 
  -5  -2   8        3.03        1.88      1.12 o 
  -4  -2   8      106.83       95.33      6.17 o 
  -3  -2   8       11.73       14.52      1.89 o 
  -2  -2   8        0.78        1.68      1.35 o 
  -1  -2   8       13.31       17.64      2.66 o 
   0  -2   8       75.73       59.98      4.88 o 
   1  -2   8        4.00        2.45      1.46 o 
   2  -2   8       91.90       77.51     14.43 o 
   3  -2   8      153.29      153.87      7.82 o 
   4  -2   8       13.68       22.03      3.09 o 
   5  -2   8       22.07       24.31      2.80 o 
   6  -2   8       12.21       20.31      4.03 o 
  -6  -1   8       11.87        8.23      2.95 o 
  -5  -1   8       74.18       66.72      5.78 o 
  -4  -1   8       48.09       48.01      9.67 o 
  -3  -1   8       11.26       13.86      1.46 o 
  -2  -1   8      247.22      280.45      6.94 o 
  -1  -1   8      119.64      123.81      4.32 o 
   0  -1   8      377.38      423.44      6.99 o 
   1  -1   8      137.24      120.46      8.00 o 
   2  -1   8       25.12       29.38      3.35 o 
   3  -1   8      106.68      100.52      4.38 o 
   4  -1   8       78.57       75.84      5.25 o 
   5  -1   8        0.77        3.87      1.18 o 
   6  -1   8       28.77       46.11      4.96 o 
   7  -1   8       19.38       25.11      3.91 o 
  -6   0   8       93.40      137.05      7.51 o 
  -5   0   8        0.19       -0.30      1.16 o 
  -4   0   8        0.61        1.46      0.99 o 
  -3   0   8       48.77       64.80      2.91 o 
  -2   0   8      253.43      248.41      6.17 o 
  -1   0   8       18.74       18.55      1.93 o 
   0   0   8       40.98       46.35      2.64 o 
   1   0   8      157.79      156.46      4.39 o 
   2   0   8        2.65        1.40      0.56 o 
   3   0   8       38.37       44.65      1.92 o 
   4   0   8       18.85       29.78      4.18 o 
   5   0   8       10.85       13.06      1.91 o 
   6   0   8        0.21        1.74      1.35 o 
   7   0   8       19.92       12.37      2.73 o 
  -6   1   8        0.81        1.43      1.36 o 
  -5   1   8       70.96       89.26      4.55 o 
  -4   1   8        9.18        6.75      1.37 o 
  -3   1   8        3.22        6.26      0.94 o 
  -2   1   8        1.07        2.72      0.73 o 
  -1   1   8       58.67       58.09      3.14 o 
   0   1   8       15.88       17.21      4.78 o 
   1   1   8       66.09       83.09      3.93 o 
   2   1   8      270.95      283.72      6.92 o 
   3   1   8        4.03        2.82      0.67 o 
   4   1   8       23.58       18.28      3.31 o 
   5   1   8        1.17        2.44      1.04 o 
   6   1   8       50.64       49.03      2.94 o 
   7   1   8       78.69       91.94      5.31 o 
   8   1   8        0.00       -0.82      1.32 o 
  -6   2   8        7.26        7.27      2.00 o 
  -5   2   8       42.74       37.56      2.93 o 
  -4   2   8        5.69        1.42      0.85 o 
  -3   2   8       40.36       43.13      2.18 o 
  -2   2   8        1.94        2.48      0.76 o 
  -1   2   8       17.05       21.27      1.58 o 
   0   2   8      100.99       99.62      4.78 o 
   1   2   8       34.77       25.28      1.74 o 
   2   2   8        0.07        1.07      0.69 o 
   3   2   8        8.16        9.66      1.93 o 
   4   2   8       26.66       26.69      2.92 o 
   5   2   8       18.82       16.71      2.38 o 
   6   2   8        6.20        6.32      1.33 o 
   7   2   8      394.95      401.58     15.52 o 
   8   2   8       35.38       28.67      3.24 o 
  -6   3   8        9.67        4.40      1.46 o 
  -5   3   8        0.57       -1.99      1.99 o 
  -4   3   8        9.21        2.95      0.96 o 
  -3   3   8        7.50        6.91      0.82 o 
  -2   3   8       19.89       13.27      1.11 o 
  -1   3   8       45.66       49.87      3.76 o 
   0   3   8        0.02        0.84      0.80 o 
   1   3   8       54.37       49.82      2.52 o 
   2   3   8        6.28        3.47      1.18 o 
   3   3   8        3.98        1.00      1.40 o 
   4   3   8        0.64       -0.15      0.71 o 
   5   3   8        1.32       -0.22      1.05 o 
   6   3   8       32.71       47.34      3.16 o 
   7   3   8       27.21       25.21      4.14 o 
   8   3   8       13.08       14.80      3.14 o 
  -6   4   8        2.92        3.41      1.33 o 
  -5   4   8       99.98      101.80      5.44 o 
  -4   4   8       36.35       41.11      4.05 o 
  -3   4   8       91.89       86.93      4.47 o 
  -2   4   8      111.22      104.14      4.62 o 
  -1   4   8       51.54       36.70      3.34 o 
   0   4   8        5.75        9.75      1.31 o 
   1   4   8        0.00        0.85      0.49 o 
   2   4   8        9.49        8.09      1.04 o 
   3   4   8       16.50       12.08      1.81 o 
   4   4   8        5.71        6.00      1.64 o 
   5   4   8       16.27        9.88      3.23 o 
   6   4   8        1.58       10.95      1.62 o 
   7   4   8        5.56       -0.30      1.05 o 
   8   4   8        0.43        3.55      1.56 o 
  -6   5   8      134.63      135.83     10.24 o 
  -5   5   8        4.81        5.94      1.44 o 
  -4   5   8       11.28        5.29      1.27 o 
  -3   5   8      442.37      512.01     10.96 o 
  -2   5   8      254.49      230.22      6.94 o 
  -1   5   8       25.83       28.39      2.37 o 
   0   5   8       11.65        3.49      3.09 o 
   1   5   8      157.43      156.66      3.97 o 
   2   5   8        3.31        2.33      1.22 o 
   3   5   8        1.24        2.28      1.22 o 
   4   5   8        0.73        1.10      0.99 o 
   5   5   8        2.01        2.83      1.23 o 
   6   5   8        0.00        1.07      0.93 o 
   7   5   8        0.37       -0.31      0.76 o 
   8   5   8        4.00        0.31      1.08 o 
  -5   6   8        2.19        9.78      1.90 o 
  -4   6   8        1.11        2.39      1.13 o 
  -3   6   8        7.43        4.99      1.26 o 
  -2   6   8       32.05       61.66      3.76 o 
  -1   6   8       20.86       12.41      1.65 o 
   0   6   8       39.47       25.44      2.37 o 
   1   6   8        0.06        1.88      0.59 o 
   2   6   8       28.88       49.01      4.15 o 
   3   6   8       22.39       20.02      3.97 o 
   4   6   8        0.27        0.42      0.62 o 
   5   6   8        5.46        4.82      1.26 o 
   6   6   8        0.04        0.42      0.67 o 
   7   6   8       19.75       12.94      1.56 o 
   8   6   8        0.06        0.10      1.25 o 
  -5   7   8        8.15       11.40      2.01 o 
  -4   7   8        0.36        3.17      1.26 o 
  -3   7   8        0.16        0.94      1.01 o 
  -2   7   8       40.19       34.51      2.96 o 
  -1   7   8        2.72        2.94      1.07 o 
   0   7   8        0.13        0.02      0.81 o 
   1   7   8       25.09       28.11      3.28 o 
   2   7   8       98.35       99.63      6.05 o 
   3   7   8        0.58        0.12      0.67 o 
   4   7   8       35.57       38.73      2.80 o 
   5   7   8        4.36        2.44      0.92 o 
   6   7   8        0.00        0.99      0.95 o 
   7   7   8       13.63       13.41      2.04 o 
   8   7   8        0.57        0.76      2.66 o 
  -4   8   8       30.38       32.85      3.29 o 
  -3   8   8        1.24        1.69      0.85 o 
  -2   8   8        4.26        3.79      1.30 o 
  -1   8   8        0.09        0.47      0.89 o 
   0   8   8       46.01       46.11      3.34 o 
   1   8   8      146.25      196.51      6.85 o 
   2   8   8       31.59       15.35      3.64 o 
   3   8   8        6.95        1.61      0.87 o 
   4   8   8      187.20      177.59      6.13 o 
   5   8   8       46.48       66.70      4.02 o 
   6   8   8        3.66        2.92      1.02 o 
   7   8   8        0.34        1.66      1.15 o 
   8   8   8        4.96       13.08      3.29 o 
  -3   9   8       27.31       29.89      3.13 o 
  -2   9   8        0.27        1.06      0.93 o 
  -1   9   8        2.29       -0.25      1.01 o 
   0   9   8        1.92       -0.34      0.84 o 
   1   9   8        8.80        7.76      1.58 o 
   2   9   8       69.54       81.13      5.97 o 
   3   9   8        4.36        4.76      1.12 o 
   4   9   8        3.29        4.58      1.22 o 
   5   9   8       53.35       41.16      3.36 o 
   6   9   8        6.46       15.66      2.26 o 
   7   9   8        0.68        0.42      0.98 o 
  -2  10   8        0.82        4.21      3.89 o 
  -1  10   8        0.65       -0.38      0.83 o 
   0  10   8       16.73       12.59      1.94 o 
   1  10   8        0.07       -0.22      1.31 o 
   2  10   8        1.05        2.30      1.23 o 
   3  10   8        0.27       -2.55      2.72 o 
   4  10   8        3.51        3.21      3.23 o 
   5  10   8        0.08        2.20      1.40 o 
   6  10   8        0.14        0.24      1.01 o 
   7  10   8        8.07        3.59      1.82 o 
  -1  11   8        5.85        8.13      4.60 o 
   0  11   8        1.14        1.67      1.06 o 
   1  11   8        3.08        0.94      1.07 o 
   2  11   8        1.05        2.17      1.48 o 
   3  11   8        9.40        6.38      2.13 o 
   4  11   8        8.60       10.45      2.91 o 
   5  11   8        0.75       -0.93      1.59 o 
   6  11   8        0.36       -1.61      1.61 o 
   1  12   8        2.75       16.27      2.49 o 
   2  12   8        2.93        0.86      1.17 o 
   3  12   8        1.53        9.77      3.17 o 
  -3  -4   9       52.12       50.30      3.95 o 
  -2  -4   9        4.23       -0.44      2.02 o 
  -1  -4   9        7.24        7.22      2.35 o 
   0  -4   9        6.96        2.51      3.08 o 
   1  -4   9        1.97        3.82      3.03 o 
   2  -4   9       15.88       16.80      3.44 o 
   3  -4   9       23.40       27.17      4.07 o 
  -4  -3   9        1.35        2.52      1.43 o 
  -3  -3   9       37.59       45.73      4.24 o 
  -2  -3   9        3.03        0.93      1.27 o 
  -1  -3   9        0.07        1.23      1.37 o 
   0  -3   9        2.18        6.42      2.05 o 
   1  -3   9       75.20      107.54      8.60 o 
   2  -3   9       92.96      102.42      7.09 o 
   3  -3   9        9.77       19.63      6.07 o 
   4  -3   9        0.71        1.38      1.15 o 
  -5  -2   9       21.21       12.33      2.52 o 
  -4  -2   9       11.72       22.01      3.17 o 
  -3  -2   9       26.16       26.83      2.64 o 
  -2  -2   9       62.76       77.03      7.69 o 
  -1  -2   9        4.38       11.90      2.45 o 
   0  -2   9        0.07       -0.75      1.16 o 
   1  -2   9        0.09        1.17      1.31 o 
   2  -2   9        4.39        4.37      2.55 o 
   3  -2   9        2.75        1.03      1.36 o 
   4  -2   9        4.49        7.21      3.11 o 
   5  -2   9       26.07       36.83      4.83 o 
  -5  -1   9        6.56        4.18      3.01 o 
  -4  -1   9        0.15        1.91      1.19 o 
  -3  -1   9      173.69      201.51      6.64 o 
  -2  -1   9        0.79        1.03      0.68 o 
  -1  -1   9       55.45       45.91      3.94 o 
   0  -1   9       21.99       30.71      3.59 o 
   1  -1   9       11.85       14.95      2.69 o 
   2  -1   9        0.94        0.36      1.11 o 
   3  -1   9       29.49       33.78      3.85 o 
   4  -1   9       48.29       61.92      5.16 o 
   5  -1   9        0.34        2.13      1.07 o 
   6  -1   9       19.68       24.87      5.95 o 
  -5   0   9        0.01       -0.99      1.99 o 
  -4   0   9       12.45       13.86      1.90 o 
  -3   0   9       56.71       53.01      2.80 o 
  -2   0   9       55.12       44.79      2.52 o 
  -1   0   9        1.32        0.30      0.74 o 
   0   0   9       39.26       56.13      4.27 o 
   1   0   9      422.57      430.20      7.63 o 
   2   0   9       61.23       47.64      2.34 o 
   3   0   9       12.37       10.25      2.22 o 
   4   0   9       12.93       15.97      2.63 o 
   5   0   9        2.14        2.97      1.23 o 
   6   0   9        1.06       -0.11      2.12 o 
  -5   1   9        3.67        6.38      1.98 o 
  -4   1   9        5.20        9.20      1.50 o 
  -3   1   9      124.77      142.94      4.36 o 
  -2   1   9      137.68      120.98      3.92 o 
  -1   1   9       20.43       20.07      1.61 o 
   0   1   9       10.07       16.23      1.80 o 
   1   1   9      464.54      511.69      9.00 o 
   2   1   9       31.48       35.31      2.02 o 
   3   1   9       15.62       10.78      1.46 o 
   4   1   9        0.10        0.87      1.20 o 
   5   1   9       60.73       65.35      4.94 o 
   6   1   9       33.61       33.41      6.71 o 
   7   1   9        4.46        2.31      4.97 o 
  -5   2   9       16.09        7.75      2.08 o 
  -4   2   9        2.37       -0.85      2.37 o 
  -3   2   9       10.10        4.30      0.85 o 
  -2   2   9       19.13       22.14      1.61 o 
  -1   2   9       14.90       13.29      1.37 o 
   0   2   9        1.15        2.07      1.03 o 
   1   2   9        7.22        9.41      1.20 o 
   2   2   9       12.32        4.02      3.15 o 
   3   2   9        1.88        1.13      0.53 o 
   4   2   9       60.26       59.54      6.19 o 
   5   2   9       56.53       59.95      4.56 o 
   6   2   9        0.32        1.08      0.83 o 
   7   2   9       38.62       46.99      3.94 o 
  -5   3   9        8.29       14.42      2.69 o 
  -4   3   9       40.95       30.76      3.70 o 
  -3   3   9       17.47       19.58      2.03 o 
  -2   3   9       45.16       31.34      8.86 o 
  -1   3   9        1.63        2.78      1.61 o 
   0   3   9       17.91       13.57      2.73 o 
   1   3   9       21.99       19.33      1.68 o 
   2   3   9        6.42        5.97      0.83 o 
   3   3   9        1.72        3.20      1.29 o 
   4   3   9       92.30       92.37      5.70 o 
   5   3   9        1.50        1.18      0.95 o 
   6   3   9        0.10        1.38      0.85 o 
   7   3   9        2.43        1.25      1.35 o 
  -5   4   9       37.13       46.25      3.79 o 
  -4   4   9        8.68       11.61      1.89 o 
  -3   4   9        1.91        1.28      1.59 o 
  -2   4   9        4.28        6.48      1.84 o 
  -1   4   9       11.51        8.72      1.43 o 
   0   4   9       51.40       49.89      3.89 o 
   1   4   9       95.38      104.69      3.66 o 
   2   4   9        6.28        7.31      1.06 o 
   3   4   9       63.07       59.34      3.13 o 
   4   4   9       57.51       50.27      4.30 o 
   5   4   9       95.12      123.88     11.44 o 
   6   4   9        9.78        7.89      1.53 o 
   7   4   9        5.92        4.79      2.07 o 
   8   4   9        8.64        5.91      1.79 o 
  -5   5   9        1.80        0.28      1.05 o 
  -4   5   9        2.80        2.96      1.09 o 
  -3   5   9      182.76      215.28      7.43 o 
  -2   5   9        4.88        9.29      1.61 o 
  -1   5   9        0.38       -0.54      0.77 o 
   0   5   9       17.08       11.43      2.09 o 
   1   5   9      111.30       93.24      3.20 o 
   2   5   9        0.44       -0.03      1.14 o 
   3   5   9       13.72       15.64      1.56 o 
   4   5   9        0.45        2.42      1.19 o 
   5   5   9       54.33       35.50      8.82 o 
   6   5   9        0.98        7.00      1.45 o 
   7   5   9       18.91       10.75      2.48 o 
   8   5   9        3.92        3.50      1.89 o 
  -5   6   9        5.90        6.98      2.28 o 
  -4   6   9        0.55        0.22      1.00 o 
  -3   6   9       17.50        6.34      1.85 o 
  -2   6   9       12.68       20.67      2.34 o 
  -1   6   9       44.22       39.36      2.97 o 
   0   6   9       10.63       15.23      2.37 o 
   1   6   9        0.11        0.64      0.76 o 
   2   6   9       60.84       72.23      5.24 o 
   3   6   9        0.01        9.33      3.55 o 
   4   6   9        0.60        4.26      1.54 o 
   5   6   9        6.59        8.76      2.07 o 
   6   6   9       11.32       15.15      2.22 o 
   7   6   9        0.89        0.54      2.78 o 
   8   6   9        2.78       -2.46      2.46 o 
  -4   7   9        2.67        0.43      1.07 o 
  -3   7   9        3.67        6.09      2.19 o 
  -2   7   9       31.21       35.55      3.08 o 
  -1   7   9       11.00        7.80      1.40 o 
   0   7   9        8.91        7.50      1.62 o 
   1   7   9        7.59        3.76      1.64 o 
   2   7   9        0.09        1.88      2.25 o 
   3   7   9        2.50        4.49      2.21 o 
   4   7   9       50.19       42.30      8.87 o 
   5   7   9        0.01       -0.62      1.08 o 
   6   7   9        0.09        0.37      1.10 o 
   7   7   9       16.94       18.65      2.37 o 
  -3   8   9        9.97        8.94      1.82 o 
  -2   8   9       22.59       35.79      3.90 o 
  -1   8   9        2.31        2.50      1.13 o 
   0   8   9        7.45        5.39      1.49 o 
   1   8   9        2.89       10.27      2.30 o 
   2   8   9        2.16        0.25      1.35 o 
   3   8   9        7.97        9.02      2.83 o 
   4   8   9       67.57       58.72      3.44 o 
   5   8   9       99.85      109.51      5.09 o 
   6   8   9        0.36        0.05      1.02 o 
   7   8   9       10.05        6.29      1.55 o 
  -3   9   9        0.14        2.86      1.24 o 
  -2   9   9        2.31        2.85      2.16 o 
  -1   9   9        0.09       -0.28      1.04 o 
   0   9   9        0.61        0.08      1.21 o 
   1   9   9        0.17       -0.89      1.12 o 
   2   9   9        3.94        1.87      5.71 o 
   3   9   9       10.62       11.80      2.41 o 
   4   9   9        9.22       17.54      3.04 o 
   5   9   9       39.14       20.95      3.43 o 
   6   9   9       12.40       28.11      5.10 o 
   7   9   9        5.47        2.56      1.91 o 
  -2  10   9        2.13        0.42      1.28 o 
  -1  10   9        0.80       -0.32      1.47 o 
   0  10   9        2.29        3.36      1.39 o 
   1  10   9        0.22        0.76      1.10 o 
   2  10   9        2.67        3.35      1.50 o 
   3  10   9        3.98        2.66      1.87 o 
   4  10   9        2.31        0.59      1.17 o 
   5  10   9        0.16       -1.63      2.44 o 
   6  10   9        1.45       -2.61      2.61 o 
   0  11   9        0.08        2.61      1.69 o 
   1  11   9        0.18        3.31      1.70 o 
   2  11   9        0.14        1.78      1.15 o 
   3  11   9        0.95        0.90      5.83 o 
   4  11   9        0.12       -1.77      1.77 o 
   5  11   9        3.39        8.70     15.19 o 
  -2  -3  10       15.73       15.68      2.81 o 
  -1  -3  10        0.49       -1.64      1.64 o 
   0  -3  10        0.07        3.34      1.80 o 
   1  -3  10       89.91      108.88      7.77 o 
   2  -3  10       64.85       92.00      7.13 o 
  -3  -2  10        0.73        2.21      2.11 o 
  -2  -2  10       95.59      135.42      7.92 o 
  -1  -2  10       35.02       36.87      7.38 o 
   0  -2  10        4.30        5.91      2.28 o 
   1  -2  10        1.25        6.52      1.91 o 
   2  -2  10        6.84        7.77      2.32 o 
   3  -2  10        3.54        5.32      2.25 o 
   4  -2  10        4.59        4.26      1.79 o 
  -4  -1  10       20.90        9.67      3.87 o 
  -3  -1  10        6.16        7.83      3.50 o 
  -2  -1  10        0.00        0.74      0.78 o 
  -1  -1  10        0.73        2.40      1.32 o 
   0  -1  10        0.08       -0.15      1.64 o 
   1  -1  10        0.19        2.74      1.62 o 
   2  -1  10        1.14       -0.23      2.40 o 
   3  -1  10        9.39       13.52      6.23 o 
   4  -1  10       12.67        8.14      2.20 o 
   5  -1  10       38.53       41.88      5.07 o 
  -4   0  10        2.17        4.76      3.30 o 
  -3   0  10       32.08       39.41      3.96 o 
  -2   0  10        0.27       -0.21      0.80 o 
  -1   0  10        0.59        0.27      0.79 o 
   0   0  10        0.04       13.05      8.00 o 
   1   0  10      346.80      399.48     13.07 o 
   2   0  10       40.26       50.58      4.77 o 
   3   0  10        7.22       11.29      2.43 o 
   4   0  10       12.50       20.75      3.23 o 
   5   0  10        3.69        0.18      1.15 o 
  -4   1  10       25.69       37.48      4.11 o 
  -3   1  10       29.86       24.54      3.18 o 
  -2   1  10        0.39        0.13      1.10 o 
  -1   1  10        8.24        6.60      1.03 o 
   0   1  10        4.75        8.31      1.49 o 
   1   1  10      343.29      326.26      7.58 o 
   2   1  10      167.19      194.50      6.61 o 
   3   1  10        0.37       -0.04      1.28 o 
   4   1  10       38.02       31.24      3.73 o 
   5   1  10        9.70       12.32      2.48 o 
   6   1  10       37.56       31.27      4.14 o 
  -5   2  10       52.35       69.08      5.75 o 
  -4   2  10       10.26        6.28      1.91 o 
  -3   2  10       16.87       11.52      2.40 o 
  -2   2  10        0.25       -0.20      0.77 o 
  -1   2  10       27.27       31.58      2.64 o 
   0   2  10        5.61        7.35      1.60 o 
   1   2  10       25.83       30.59      2.93 o 
   2   2  10       60.91       48.62      3.47 o 
   3   2  10        5.01        3.41      1.06 o 
   4   2  10        5.02        1.46      2.02 o 
   5   2  10       10.70       11.47      3.07 o 
   6   2  10        2.87        4.65      1.97 o 
  -5   3  10       26.78       27.47      3.83 o 
  -4   3  10        0.21       -0.06      1.58 o 
  -3   3  10        2.03        4.87      1.76 o 
  -2   3  10        0.69        1.61      1.58 o 
  -1   3  10        0.70        3.97      2.80 o 
   0   3  10       33.90       32.09      3.54 o 
   1   3  10        4.05        6.81      1.83 o 
   2   3  10        4.76        3.87      1.31 o 
   3   3  10        1.39        0.96      2.10 o 
   4   3  10        7.49        5.08      1.69 o 
   5   3  10        5.01        7.66      1.88 o 
   6   3  10        7.67       15.69      2.52 o 
   7   3  10       40.62       61.00      5.53 o 
  -4   4  10       53.20       59.89      4.37 o 
  -3   4  10       14.27       20.60      2.50 o 
  -2   4  10        0.35       -0.61      1.77 o 
  -1   4  10       16.61       14.12      1.88 o 
   0   4  10        3.23        0.31      1.11 o 
   1   4  10        2.19        0.95      0.59 o 
   2   4  10        2.08        1.94      1.07 o 
   3   4  10       13.87       10.96      2.29 o 
   4   4  10        0.24        0.92      1.12 o 
   5   4  10       37.10       31.17      3.58 o 
   6   4  10        3.81        0.48      1.40 o 
   7   4  10       18.88        6.85      2.04 o 
  -4   5  10        0.45        0.29      1.11 o 
  -3   5  10        7.22       12.11      2.04 o 
  -2   5  10       14.63        7.91      1.63 o 
  -1   5  10        0.08        3.13      1.01 o 
   0   5  10        5.52       10.72      2.10 o 
   1   5  10        3.35        4.77      0.91 o 
   2   5  10       19.46       29.09      2.66 o 
   3   5  10        0.80        0.39      1.55 o 
   4   5  10        1.23        1.64      1.31 o 
   5   5  10        6.86        5.33      1.73 o 
   6   5  10        0.80       -1.40      1.40 o 
   7   5  10        0.45        2.83      1.44 o 
  -4   6  10       41.10       59.31      4.43 o 
  -3   6  10        0.00       -1.44      1.44 o 
  -2   6  10       63.86       69.12      4.27 o 
  -1   6  10       42.79       38.50      6.34 o 
   0   6  10       33.09       25.37      3.21 o 
   1   6  10        1.38       -0.16      0.51 o 
   2   6  10        4.61        5.99      1.36 o 
   3   6  10       13.12       12.38      2.50 o 
   4   6  10        1.96        1.67      1.34 o 
   5   6  10        1.54        2.37      1.92 o 
   6   6  10        1.30        0.92      0.95 o 
   7   6  10        0.63        0.79      1.11 o 
  -3   7  10        3.12        1.38      1.29 o 
  -2   7  10       86.08       94.46      5.11 o 
  -1   7  10      162.62      164.10      6.31 o 
   0   7  10       23.33       37.13      2.82 o 
   1   7  10        1.33        9.30      1.72 o 
   2   7  10       19.12       28.72      2.79 o 
   3   7  10       41.78       34.56      4.05 o 
   4   7  10        0.09        1.46      1.87 o 
   5   7  10        0.79        6.05      1.89 o 
   6   7  10        2.51        3.47      1.62 o 
   7   7  10        0.64       -0.05      2.47 o 
  -3   8  10       12.80       15.13      2.43 o 
  -2   8  10        1.69        4.31      1.36 o 
  -1   8  10       14.17       11.61      1.84 o 
   0   8  10       14.44       26.95      2.63 o 
   1   8  10        1.49        1.11      1.37 o 
   2   8  10       10.97       18.62      2.41 o 
   3   8  10        0.51        7.83      2.26 o 
   4   8  10       31.07       19.69      3.29 o 
   5   8  10        0.19        6.56      3.03 o 
   6   8  10        0.92       -0.79      1.40 o 
  -2   9  10        0.02       -1.03      1.03 o 
  -1   9  10        3.55        5.48      1.25 o 
   0   9  10        3.39        5.86      2.07 o 
   1   9  10        1.32        3.76      1.45 o 
   2   9  10        0.18        0.76      1.11 o 
   3   9  10       29.48       32.02      4.21 o 
   4   9  10        3.06        9.58      2.40 o 
   5   9  10        5.53        3.36      3.05 o 
   6   9  10        0.25        2.37      1.40 o 
  -1  10  10        0.57        0.06      1.38 o 
   0  10  10        0.58        0.98      1.25 o 
   1  10  10        2.56        0.17      1.20 o 
   2  10  10       33.92       36.05      3.51 o 
   3  10  10       18.29       20.98      3.57 o 
   4  10  10        0.94        0.90      1.92 o 
   5  10  10       10.26       -1.09      3.19 o 
   1  11  10        0.71        0.38      1.22 o 
   2  11  10        6.08        3.86      1.55 o 
   3  11  10        2.97        5.87      1.99 o 
   0  -2  11        3.70        3.37      1.66 o 
  -2  -1  11       54.07       73.04      6.38 o 
  -1  -1  11        0.15        4.08      3.77 o 
   0  -1  11        9.53        6.72      2.74 o 
   1  -1  11       15.33        5.94      3.79 o 
   2  -1  11        1.94        1.53      1.37 o 
   3  -1  11       15.54       15.68      3.16 o 
  -3   0  11        0.67        6.81      3.14 o 
  -2   0  11        0.06        1.70      1.67 o 
  -1   0  11        2.63        7.49      2.07 o 
   0   0  11       32.29       49.91      5.92 o 
   1   0  11        2.06        5.98      2.08 o 
   2   0  11        1.07        0.67      1.42 o 
   3   0  11       27.22       35.29      4.37 o 
   4   0  11        2.49        3.28      2.15 o 
  -3   1  11        3.89        1.99      1.25 o 
  -2   1  11       59.15       76.84      4.30 o 
  -1   1  11        7.35        7.15      1.92 o 
   0   1  11       95.24      107.22      6.99 o 
   1   1  11        1.51        1.65      2.03 o 
   2   1  11        7.63        7.47      2.16 o 
   3   1  11        0.90       -0.47      1.34 o 
   4   1  11       16.80       19.10      3.20 o 
   5   1  11       10.36       18.80      3.15 o 
  -3   2  11        0.49        1.03      1.32 o 
  -2   2  11       23.88       26.17      2.60 o 
  -1   2  11       81.72       96.52      4.82 o 
   0   2  11        6.40        6.81      1.44 o 
   1   2  11        0.74       -0.47      1.36 o 
   2   2  11      136.47      169.70      8.80 o 
   3   2  11       36.45       33.04      4.04 o 
   4   2  11        0.13       -0.92      1.36 o 
   5   2  11        0.44       -0.11      1.43 o 
  -3   3  11        0.21        0.54      1.41 o 
  -2   3  11       20.25       12.42      1.85 o 
  -1   3  11       82.71       72.70      5.24 o 
   0   3  11       41.69       55.21      5.01 o 
   1   3  11        1.22        0.03      0.97 o 
   2   3  11       60.99       53.82      4.06 o 
   3   3  11       71.24       81.23      4.87 o 
   4   3  11       13.33       15.14      4.03 o 
   5   3  11        2.50        2.83      1.72 o 
   6   3  11       15.91       15.59      4.07 o 
  -3   4  11        0.91        3.27      1.26 o 
  -2   4  11        7.09       13.65      2.07 o 
  -1   4  11       14.38        7.54      1.47 o 
   0   4  11        0.64        1.61      1.19 o 
   1   4  11        6.91        4.26      1.42 o 
   2   4  11        0.12       -1.07      1.07 o 
   3   4  11        2.06        1.83      0.78 o 
   4   4  11        4.80        0.84      1.59 o 
   5   4  11       10.92        4.61      1.78 o 
   6   4  11        8.00       15.99      2.27 o 
  -3   5  11       27.86       43.77      3.71 o 
  -2   5  11        0.06        1.96      1.08 o 
  -1   5  11        0.06        1.49      0.98 o 
   0   5  11        0.40        0.64      1.15 o 
   1   5  11       52.71       57.66      6.48 o 
   2   5  11        1.31        0.07      1.63 o 
   3   5  11        8.52        8.04      1.67 o 
   4   5  11        0.47        1.08      1.20 o 
   5   5  11        7.48        3.96      1.77 o 
   6   5  11        8.27       19.51      2.47 o 
  -3   6  11        0.04       -1.16      1.16 o 
  -2   6  11       22.46       51.08      5.16 o 
  -1   6  11        3.75        0.66      1.41 o 
   0   6  11       15.45       10.23      2.32 o 
   1   6  11       12.98        6.51      1.83 o 
   2   6  11       43.78       60.06      4.08 o 
   3   6  11        4.92        2.66      2.99 o 
   4   6  11        0.50       -1.21      1.21 o 
   5   6  11        4.99        4.75      1.94 o 
   6   6  11        9.37        7.51      1.53 o 
  -2   7  11       19.19       17.85      2.35 o 
  -1   7  11       47.36       66.92      5.59 o 
   0   7  11        2.17        4.98      3.60 o 
   1   7  11        0.01        0.88      1.19 o 
   2   7  11        7.10        3.33      1.51 o 
   3   7  11        3.33        6.38      2.12 o 
   4   7  11        0.38       -0.50      1.37 o 
   5   7  11       21.45       22.30      3.52 o 
   6   7  11        0.91       -1.48      1.48 o 
  -2   8  11        8.41       10.24      1.96 o 
  -1   8  11        6.20        1.50      1.38 o 
   0   8  11       13.84       16.90      3.22 o 
   1   8  11        6.19        8.57      1.72 o 
   2   8  11       11.48        2.43      2.57 o 
   3   8  11        0.08        2.16      1.89 o 
   4   8  11       12.81        4.78      1.91 o 
   5   8  11        0.19       -0.28      1.64 o 
   6   8  11        2.79        2.23      3.17 o 
  -1   9  11        2.14        0.98      1.56 o 
   0   9  11        0.53        2.16      1.54 o 
   1   9  11        2.94        4.40      1.30 o 
   2   9  11        0.07       -1.41      1.41 o 
   3   9  11        0.55       -2.08      2.08 o 
   4   9  11        0.02        1.78      1.52 o 
   5   9  11       25.60       15.81      5.28 o 
   1  10  11        3.77        8.71      1.92 o 
   2  10  11        0.00       -1.15      1.45 o 
   3  10  11        0.95        0.58      1.05 o 
   4  10  11        7.38        5.01      2.21 o 
  -1   1  12        0.58       -0.22      1.29 o 
   0   1  12        4.17       12.04      2.82 o 
   1   1  12       26.04       31.72      4.22 o 
   2   1  12        0.24        0.57      1.44 o 
   3   1  12        0.13        2.17      1.57 o 
  -2   2  12        4.98        9.04      3.42 o 
  -1   2  12        4.00        8.02      2.18 o 
   0   2  12        5.72        4.71      1.74 o 
   1   2  12        1.13       -0.55      1.90 o 
   2   2  12      132.56      155.07      8.92 o 
   3   2  12        3.08       11.16      3.60 o 
   4   2  12        0.91       -1.52      1.52 o 
  -2   3  12        1.73       -2.30      2.30 o 
  -1   3  12       13.00        8.99      1.77 o 
   0   3  12        4.36        4.87      1.51 o 
   1   3  12        0.51       -0.68      1.79 o 
   2   3  12      121.99      121.98     11.05 o 
   3   3  12       56.62       61.12      7.81 o 
   4   3  12       35.60       33.16      5.73 o 
  -2   4  12        3.94        5.90      1.95 o 
  -1   4  12        0.10       -0.84      1.31 o 
   0   4  12        0.32        3.89      1.66 o 
   1   4  12       10.48        9.04      2.02 o 
   2   4  12       12.80       14.52      2.41 o 
   3   4  12        1.58        1.09      1.00 o 
   4   4  12        0.00        1.50      2.23 o 
   5   4  12        0.66        4.11      2.68 o 
  -2   5  12        0.67       -0.82      1.63 o 
  -1   5  12        6.05        2.25      1.55 o 
   0   5  12        9.65        7.53      2.07 o 
   1   5  12        0.41        2.31      2.46 o 
   2   5  12        0.00       -1.60      1.60 o 
   3   5  12       18.86       23.09      3.08 o 
   4   5  12        0.01        0.60      1.12 o 
   5   5  12        4.53        0.19      1.19 o 
  -1   6  12        1.30        0.76      1.11 o 
   0   6  12        7.81       10.09      2.34 o 
   1   6  12        9.32       14.99      2.76 o 
   2   6  12        4.52        7.77      2.00 o 
   3   6  12        0.01       -1.65      1.65 o 
   4   6  12        4.25        2.05      1.54 o 
   5   6  12       16.95       22.64      3.61 o 
  -1   7  12       20.22       24.98      3.72 o 
   0   7  12        0.56       -0.76      1.52 o 
   1   7  12        3.39       10.33      2.38 o 
   2   7  12        0.68        0.93      1.36 o 
   3   7  12        1.58        2.19      1.37 o 
   4   7  12        6.64        4.35      1.67 o 
   0   8  12       16.48       24.61      3.69 o 
   1   8  12        3.82        7.80      2.88 o 
   2   8  12        5.33        6.82      1.67 o 
   3   8  12        1.08        0.96      1.18 o 
   4   8  12        0.16        0.98      1.45 o 
   2   9  12        0.00       -0.29      1.79 o 
                                                 
